# Supplementary material for: Identification of lung‐specific genes by meta‐analysis of multiple tissue RNA‐seq data
Source: FEBS Open Bio. 2016 Jun 16;6(7):774–81. doi: 10.1002/2211-5463.12089 (PMC4932457; doi:10.1002/2211-5463.12089)
Supplement: Supplementary file 1 — Table S1. One thousand one hundred and forty‐six lung‐specifc genes of six data sets. [file FEB4-6-774-s001.xlsx]

## Sheet: Sheet3
Table S1. 1146 lung specifc genes of 6 datasets
Ensembl Gene ID	Associated Gene Name	Description	Biotype	GTEx	Human FANTOM	Human BodyMap	Mouse FANTOM	Rat BodyMap	Protein Atlas	Appeared times
ENSG00000122852	SFTPA1	surfactant protein A1 [Source:HGNC Symbol;Acc:HGNC:10798]	protein_coding	1	1	1	1	1	1	6
ENSG00000149021	SCGB1A1	secretoglobin, family 1A, member 1 (uteroglobin) [Source:HGNC Symbol;Acc:HGNC:12523]	protein_coding	1	1	1	1	1	1	6
ENSG00000168484	SFTPC	surfactant protein C [Source:HGNC Symbol;Acc:HGNC:10802]	protein_coding	1	1	1	1	1	1	6
ENSG00000168878	SFTPB	surfactant protein B [Source:HGNC Symbol;Acc:HGNC:10801]	protein_coding	1	1	1	1	1	1	6
ENSG00000196260	SFTA2	surfactant associated 2 [Source:HGNC Symbol;Acc:HGNC:18386]	protein_coding	1	1	1	1	1	1	6
ENSG00000121075	TBX4	T-box 4 [Source:HGNC Symbol;Acc:HGNC:11603]	protein_coding	1		1	1	1	1	5
ENSG00000133661	SFTPD	surfactant protein D [Source:HGNC Symbol;Acc:HGNC:10803]	protein_coding		1	1	1	1	1	5
ENSG00000164265	SCGB3A2	secretoglobin, family 3A, member 2 [Source:HGNC Symbol;Acc:HGNC:18391]	protein_coding		1	1	1	1	1	5
ENSG00000185303	SFTPA2	surfactant protein A2 [Source:HGNC Symbol;Acc:HGNC:10799]	protein_coding	1		1	1	1	1	5
ENSG00000204305	AGER	advanced glycosylation end product-specific receptor [Source:HGNC Symbol;Acc:HGNC:320]	protein_coding		1	1	1	1	1	5
ENSG00000066405	CLDN18	claudin 18 [Source:HGNC Symbol;Acc:HGNC:2039]	protein_coding		1	1	1	1		4
ENSG00000131400	NAPSA	napsin A aspartic peptidase [Source:HGNC Symbol;Acc:HGNC:13395]	protein_coding	1	1	1			1	4
ENSG00000157765	SLC34A2	solute carrier family 34 (type II sodium/phosphate cotransporter), member 2 [Source:HGNC Symbol;Acc:HGNC:11020]	protein_coding	1		1		1	1	4
ENSG00000166961	MS4A15	membrane-spanning 4-domains, subfamily A, member 15 [Source:HGNC Symbol;Acc:HGNC:28573]	protein_coding	1	1	1			1	4
ENSG00000203878	CHIAP2	chitinase, acidic pseudogene 2 [Source:HGNC Symbol;Acc:HGNC:44463]	transcribed_unprocessed_pseudogene	1	1	1			1	4
ENSG00000047936	ROS1	ROS proto-oncogene 1 , receptor tyrosine kinase [Source:HGNC Symbol;Acc:HGNC:10261]	protein_coding	1		1			1	3
ENSG00000078081	LAMP3	lysosomal-associated membrane protein 3 [Source:HGNC Symbol;Acc:HGNC:14582]	protein_coding			1	1	1		3
ENSG00000125999	BPIFB1	BPI fold containing family B member 1 [Source:HGNC Symbol;Acc:HGNC:16108]	protein_coding			1	1	1		3
ENSG00000134216	CHIA	chitinase, acidic [Source:HGNC Symbol;Acc:HGNC:17432]	protein_coding			1		1	1	3
ENSG00000136352	NKX2-1	NK2 homeobox 1 [Source:HGNC Symbol;Acc:HGNC:11825]	protein_coding		1		1	1		3
ENSG00000149435	GGTLC1	gamma-glutamyltransferase light chain 1 [Source:HGNC Symbol;Acc:HGNC:16437]	protein_coding	1		1			1	3
ENSG00000154342	WNT3A	wingless-type MMTV integration site family member 3A [Source:HGNC Symbol;Acc:HGNC:15983]	protein_coding			1	1	1		3
ENSG00000156076	WIF1	WNT inhibitory factor 1 [Source:HGNC Symbol;Acc:HGNC:18081]	protein_coding			1		1	1	3
ENSG00000161055	SCGB3A1	secretoglobin, family 3A, member 1 [Source:HGNC Symbol;Acc:HGNC:18384]	protein_coding			1	1	1		3
ENSG00000176029	C11orf16	chromosome 11 open reading frame 16 [Source:HGNC Symbol;Acc:HGNC:1169]	protein_coding			1	1	1		3
ENSG00000198183	BPIFA1	BPI fold containing family A member 1 [Source:HGNC Symbol;Acc:HGNC:15749]	protein_coding			1	1	1		3
ENSG00000222713	RN7SKP51	RNA, 7SK small nuclear pseudogene 51 [Source:HGNC Symbol;Acc:HGNC:45775]	misc_RNA	1		1			1	3
ENSG00000225383	SFTA1P	surfactant associated 1, pseudogene [Source:HGNC Symbol;Acc:HGNC:18383]	lincRNA		1	1			1	3
ENSG00000228027	RP1-251M9.3		antisense	1		1			1	3
ENSG00000235385	GS1-600G8.5		lincRNA		1	1			1	3
ENSG00000242640	RP11-302F12.1		processed_pseudogene	1		1			1	3
ENSG00000244215	RP11-88I21.2		lincRNA		1	1			1	3
ENSG00000260695	RP11-513N24.1		lincRNA	1		1			1	3
ENSG00000057149	SERPINB3	serpin peptidase inhibitor, clade B (ovalbumin), member 3 [Source:HGNC Symbol;Acc:HGNC:10569]	protein_coding			1		1		2
ENSG00000100012	SEC14L3	SEC14-like lipid binding 3 [Source:HGNC Symbol;Acc:HGNC:18655]	protein_coding			1	1			2
ENSG00000105227	PRX	periaxin [Source:HGNC Symbol;Acc:HGNC:13797]	protein_coding				1	1		2
ENSG00000112539	C6orf118	chromosome 6 open reading frame 118 [Source:HGNC Symbol;Acc:HGNC:21233]	protein_coding			1		1		2
ENSG00000115009	CCL20	chemokine (C-C motif) ligand 20 [Source:HGNC Symbol;Acc:HGNC:10619]	protein_coding			1		1		2
ENSG00000117983	MUC5B	mucin 5B, oligomeric mucus/gel-forming [Source:HGNC Symbol;Acc:HGNC:7516]	protein_coding			1		1		2
ENSG00000125872	LRRN4	leucine rich repeat neuronal 4 [Source:HGNC Symbol;Acc:HGNC:16208]	protein_coding			1			1	2
ENSG00000128536	CDHR3	cadherin related family member 3 [Source:HGNC Symbol;Acc:HGNC:26308]	protein_coding				1	1		2
ENSG00000136688	IL36G	interleukin 36, gamma [Source:HGNC Symbol;Acc:HGNC:15741]	protein_coding			1		1		2
ENSG00000152611	CAPSL	calcyphosine-like [Source:HGNC Symbol;Acc:HGNC:28375]	protein_coding			1		1		2
ENSG00000153093	ACOXL	acyl-CoA oxidase-like [Source:HGNC Symbol;Acc:HGNC:25621]	protein_coding				1	1		2
ENSG00000153789	FAM92B	family with sequence similarity 92 member B [Source:HGNC Symbol;Acc:HGNC:24781]	protein_coding			1		1		2
ENSG00000162598	C1orf87	chromosome 1 open reading frame 87 [Source:HGNC Symbol;Acc:HGNC:28547]	protein_coding			1		1		2
ENSG00000163218	PGLYRP4	peptidoglycan recognition protein 4 [Source:HGNC Symbol;Acc:HGNC:30015]	protein_coding			1		1		2
ENSG00000164400	CSF2	colony stimulating factor 2 (granulocyte-macrophage) [Source:HGNC Symbol;Acc:HGNC:2434]	protein_coding			1		1		2
ENSG00000170477	KRT4	keratin 4, type II [Source:HGNC Symbol;Acc:HGNC:6441]	protein_coding			1		1		2
ENSG00000178934	LGALS7B	lectin, galactoside-binding, soluble, 7B [Source:HGNC Symbol;Acc:HGNC:34447]	protein_coding			1		1		2
ENSG00000179813	FAM216B	family with sequence similarity 216 member B [Source:HGNC Symbol;Acc:HGNC:26883]	protein_coding			1		1		2
ENSG00000179841	AKAP5	A-kinase anchoring protein 5 [Source:HGNC Symbol;Acc:HGNC:375]	protein_coding				1	1		2
ENSG00000181378	CCDC108	cilia and flagella associated protein 65 [Source:HGNC Symbol;Acc:HGNC:25325]	protein_coding			1		1		2
ENSG00000182010	RTKN2	rhotekin 2 [Source:HGNC Symbol;Acc:HGNC:19364]	protein_coding					1	1	2
ENSG00000183607	GKN2	gastrokine 2 [Source:HGNC Symbol;Acc:HGNC:24588]	protein_coding		1	1				2
ENSG00000183971	NPW	neuropeptide W [Source:HGNC Symbol;Acc:HGNC:30509]	protein_coding				1	1		2
ENSG00000186474	KLK12	kallikrein related peptidase 12 [Source:HGNC Symbol;Acc:HGNC:6360]	protein_coding			1		1		2
ENSG00000186973	FAM183A	family with sequence similarity 183 member A [Source:HGNC Symbol;Acc:HGNC:34347]	protein_coding			1		1		2
ENSG00000187492	CDHR4	cadherin related family member 4 [Source:HGNC Symbol;Acc:HGNC:34527]	protein_coding			1		1		2
ENSG00000188817	SNTN	sentan, cilia apical structure protein [Source:HGNC Symbol;Acc:HGNC:33706]	protein_coding			1		1		2
ENSG00000189377	CXCL17	chemokine (C-X-C motif) ligand 17 [Source:HGNC Symbol;Acc:HGNC:19232]	protein_coding			1		1		2
ENSG00000197446	CYP2F1	cytochrome P450 family 2 subfamily F member 1 [Source:HGNC Symbol;Acc:HGNC:2632]	protein_coding				1	1		2
ENSG00000197641	SERPINB13	serpin peptidase inhibitor, clade B (ovalbumin), member 13 [Source:HGNC Symbol;Acc:HGNC:8944]	protein_coding			1		1		2
ENSG00000203985	LDLRAD1	low density lipoprotein receptor class A domain containing 1 [Source:HGNC Symbol;Acc:HGNC:32069]	protein_coding			1	1			2
ENSG00000205076	LGALS7	lectin, galactoside-binding, soluble, 7 [Source:HGNC Symbol;Acc:HGNC:6568]	protein_coding			1		1		2
ENSG00000206072	SERPINB11	serpin peptidase inhibitor, clade B (ovalbumin), member 11 (gene/pseudogene) [Source:HGNC Symbol;Acc:HGNC:14221]	protein_coding			1		1		2
ENSG00000206073	SERPINB4	serpin peptidase inhibitor, clade B (ovalbumin), member 4 [Source:HGNC Symbol;Acc:HGNC:10570]	protein_coding			1		1		2
ENSG00000207811	MIR34B	microRNA 34b [Source:HGNC Symbol;Acc:HGNC:31636]	miRNA			1		1		2
ENSG00000223914	AC079630.2		lincRNA			1			1	2
ENSG00000229415	SFTA3	surfactant associated 3 [Source:HGNC Symbol;Acc:HGNC:18387]	protein_coding		1				1	2
ENSG00000230062	ANKRD66	ankyrin repeat domain 66 [Source:HGNC Symbol;Acc:HGNC:44669]	protein_coding			1		1		2
ENSG00000231322	RPL13AP17	ribosomal protein L13a pseudogene 17 [Source:HGNC Symbol;Acc:HGNC:36167]	transcribed_processed_pseudogene			1			1	2
ENSG00000235584	AC008268.1		lincRNA		1				1	2
ENSG00000244280	ECEL1P2	endothelin converting enzyme-like 1, pseudogene 2 [Source:HGNC Symbol;Acc:HGNC:14019]	transcribed_unprocessed_pseudogene			1			1	2
ENSG00000252112	SNORD63	Small nucleolar RNA SNORD63 [Source:RFAM;Acc:RF00154]	snoRNA	1		1				2
ENSG00000252761	Y_RNA	Y RNA [Source:RFAM;Acc:RF00019]	misc_RNA	1		1				2
ENSG00000253339	RP11-434I12.3		lincRNA		1	1				2
ENSG00000259094	RP11-77A13.1		antisense			1			1	2
ENSG00000260943	RP11-476D10.1		lincRNA			1			1	2
ENSG00000261143	ADAMTS7P3	ADAMTS7 pseudogene 3 [Source:HGNC Symbol;Acc:HGNC:49409]	transcribed_unprocessed_pseudogene			1			1	2
ENSG00000267137	RP11-15K2.2		antisense	1		1				2
ENSG00000268104	SLC6A14	solute carrier family 6 (amino acid transporter), member 14 [Source:HGNC Symbol;Acc:HGNC:11047]	protein_coding			1		1		2
ENSG00000273877	RP11-635O16.2		lincRNA			1			1	2
ENSG00000007933	FMO3	flavin containing monooxygenase 3 [Source:HGNC Symbol;Acc:HGNC:3771]	protein_coding				1			1
ENSG00000008226	DLEC1	deleted in lung and esophageal cancer 1 [Source:HGNC Symbol;Acc:HGNC:2899]	protein_coding					1		1
ENSG00000013364	MVP	major vault protein [Source:HGNC Symbol;Acc:HGNC:7531]	protein_coding				1			1
ENSG00000013588	GPRC5A	G protein-coupled receptor, class C, group 5, member A [Source:HGNC Symbol;Acc:HGNC:9836]	protein_coding					1		1
ENSG00000016490	CLCA1	chloride channel accessory 1 [Source:HGNC Symbol;Acc:HGNC:2015]	protein_coding					1		1
ENSG00000017483	SLC38A5	solute carrier family 38 member 5 [Source:HGNC Symbol;Acc:HGNC:18070]	protein_coding					1		1
ENSG00000057593	F7	coagulation factor VII (serum prothrombin conversion accelerator) [Source:HGNC Symbol;Acc:HGNC:3544]	protein_coding				1			1
ENSG00000064205	WISP2	WNT1 inducible signaling pathway protein 2 [Source:HGNC Symbol;Acc:HGNC:12770]	protein_coding					1		1
ENSG00000064218	DMRT3	doublesex and mab-3 related transcription factor 3 [Source:HGNC Symbol;Acc:HGNC:13909]	protein_coding					1		1
ENSG00000064270	ATP2C2	ATPase, Ca++ transporting, type 2C, member 2 [Source:HGNC Symbol;Acc:HGNC:29103]	protein_coding					1		1
ENSG00000069011	PITX1	paired-like homeodomain 1 [Source:HGNC Symbol;Acc:HGNC:9004]	protein_coding					1		1
ENSG00000070985	TRPM5	transient receptor potential cation channel, subfamily M, member 5 [Source:HGNC Symbol;Acc:HGNC:14323]	protein_coding					1		1
ENSG00000075388	FGF4	fibroblast growth factor 4 [Source:HGNC Symbol;Acc:HGNC:3682]	protein_coding					1		1
ENSG00000075673	ATP12A	ATPase, H+/K+ transporting, nongastric, alpha polypeptide [Source:HGNC Symbol;Acc:HGNC:13816]	protein_coding			1				1
ENSG00000077327	SPAG6	sperm associated antigen 6 [Source:HGNC Symbol;Acc:HGNC:11215]	protein_coding					1		1
ENSG00000077943	ITGA8	integrin subunit alpha 8 [Source:HGNC Symbol;Acc:HGNC:6144]	protein_coding					1		1
ENSG00000078898	BPIFB2	BPI fold containing family B member 2 [Source:HGNC Symbol;Acc:HGNC:16177]	protein_coding			1				1
ENSG00000078900	TP73	tumor protein p73 [Source:HGNC Symbol;Acc:HGNC:12003]	protein_coding					1		1
ENSG00000080572	PIH1D3	PIH1 domain containing 3 [Source:HGNC Symbol;Acc:HGNC:28570]	protein_coding					1		1
ENSG00000080618	CPB2	carboxypeptidase B2 [Source:HGNC Symbol;Acc:HGNC:2300]	protein_coding		1					1
ENSG00000081041	CXCL2	chemokine (C-X-C motif) ligand 2 [Source:HGNC Symbol;Acc:HGNC:4603]	protein_coding					1		1
ENSG00000083622	AC000111.6		antisense			1				1
ENSG00000084453	SLCO1A2	solute carrier organic anion transporter family member 1A2 [Source:HGNC Symbol;Acc:HGNC:10956]	protein_coding					1		1
ENSG00000086548	CEACAM6	carcinoembryonic antigen-related cell adhesion molecule 6 (non-specific cross reacting antigen) [Source:HGNC Symbol;Acc:HGNC:1818]	protein_coding			1				1
ENSG00000089127	OAS1	2'-5'-oligoadenylate synthetase 1 [Source:HGNC Symbol;Acc:HGNC:8086]	protein_coding					1		1
ENSG00000090382	LYZ	lysozyme [Source:HGNC Symbol;Acc:HGNC:6740]	protein_coding					1		1
ENSG00000092850	TEKT2	tektin 2 (testicular) [Source:HGNC Symbol;Acc:HGNC:11725]	protein_coding					1		1
ENSG00000094963	FMO2	flavin containing monooxygenase 2 [Source:HGNC Symbol;Acc:HGNC:3770]	protein_coding					1		1
ENSG00000095981	KCNK16	potassium channel, two pore domain subfamily K, member 16 [Source:HGNC Symbol;Acc:HGNC:14464]	protein_coding			1				1
ENSG00000096088	PGC	progastricsin (pepsinogen C) [Source:HGNC Symbol;Acc:HGNC:8890]	protein_coding			1				1
ENSG00000100078	PLA2G3	phospholipase A2 group III [Source:HGNC Symbol;Acc:HGNC:17934]	protein_coding			1				1
ENSG00000100206	DMC1	DNA meiotic recombinase 1 [Source:HGNC Symbol;Acc:HGNC:2927]	protein_coding					1		1
ENSG00000100453	GZMB	granzyme B [Source:HGNC Symbol;Acc:HGNC:4709]	protein_coding					1		1
ENSG00000101443	WFDC2	WAP four-disulfide core domain 2 [Source:HGNC Symbol;Acc:HGNC:15939]	protein_coding					1		1
ENSG00000102174	PHEX	phosphate regulating endopeptidase homolog, X-linked [Source:HGNC Symbol;Acc:HGNC:8918]	protein_coding					1		1
ENSG00000102195	GPR50	G protein-coupled receptor 50 [Source:HGNC Symbol;Acc:HGNC:4506]	protein_coding					1		1
ENSG00000102854	MSLN	mesothelin [Source:HGNC Symbol;Acc:HGNC:7371]	protein_coding			1				1
ENSG00000102891	MT4	metallothionein 4 [Source:HGNC Symbol;Acc:HGNC:18705]	protein_coding					1		1
ENSG00000102904	TSNAXIP1	translin-associated factor X interacting protein 1 [Source:HGNC Symbol;Acc:HGNC:18586]	protein_coding					1		1
ENSG00000103241	FOXF1	forkhead box F1 [Source:HGNC Symbol;Acc:HGNC:3809]	protein_coding					1		1
ENSG00000103534	TMC5	transmembrane channel like 5 [Source:HGNC Symbol;Acc:HGNC:22999]	protein_coding			1				1
ENSG00000104755	ADAM2	ADAM metallopeptidase domain 2 [Source:HGNC Symbol;Acc:HGNC:198]	protein_coding					1		1
ENSG00000105141	CASP14	caspase 14 [Source:HGNC Symbol;Acc:HGNC:1502]	protein_coding					1		1
ENSG00000105371	ICAM4	intercellular adhesion molecule 4 (Landsteiner-Wiener blood group) [Source:HGNC Symbol;Acc:HGNC:5347]	protein_coding		1					1
ENSG00000105427	CNFN	cornifelin [Source:HGNC Symbol;Acc:HGNC:30183]	protein_coding					1		1
ENSG00000105694	TCEB1P28	transcription elongation factor B (SIII), polypeptide 1 pseudogene 28 [Source:HGNC Symbol;Acc:HGNC:49169]	processed_pseudogene			1				1
ENSG00000106302	HYAL4	hyaluronoglucosaminidase 4 [Source:HGNC Symbol;Acc:HGNC:5323]	protein_coding					1		1
ENSG00000106541	AGR2	anterior gradient 2, protein disulphide isomerase family member [Source:HGNC Symbol;Acc:HGNC:328]	protein_coding					1		1
ENSG00000106804	C5	complement component 5 [Source:HGNC Symbol;Acc:HGNC:1331]	protein_coding				1			1
ENSG00000108242	CYP2C18	cytochrome P450 family 2 subfamily C member 18 [Source:HGNC Symbol;Acc:HGNC:2620]	protein_coding					1		1
ENSG00000108342	CSF3	colony stimulating factor 3 [Source:HGNC Symbol;Acc:HGNC:2438]	protein_coding			1				1
ENSG00000108576	SLC6A4	solute carrier family 6 (neurotransmitter transporter), member 4 [Source:HGNC Symbol;Acc:HGNC:11050]	protein_coding		1					1
ENSG00000108759	KRT32	keratin 32, type I [Source:HGNC Symbol;Acc:HGNC:6449]	protein_coding					1		1
ENSG00000111215	PRR4	proline rich 4 (lacrimal) [Source:HGNC Symbol;Acc:HGNC:18020]	protein_coding			1				1
ENSG00000111319	SCNN1A	sodium channel, non voltage gated 1 alpha subunit [Source:HGNC Symbol;Acc:HGNC:10599]	protein_coding					1		1
ENSG00000111834	RSPH4A	radial spoke head 4 homolog A (Chlamydomonas) [Source:HGNC Symbol;Acc:HGNC:21558]	protein_coding					1		1
ENSG00000111837	MAK	male germ cell-associated kinase [Source:HGNC Symbol;Acc:HGNC:6816]	protein_coding					1		1
ENSG00000112041	TULP1	tubby like protein 1 [Source:HGNC Symbol;Acc:HGNC:12423]	protein_coding					1		1
ENSG00000112164	GLP1R	glucagon like peptide 1 receptor [Source:HGNC Symbol;Acc:HGNC:4324]	protein_coding					1		1
ENSG00000112655	PTK7	protein tyrosine kinase 7 (inactive) [Source:HGNC Symbol;Acc:HGNC:9618]	protein_coding				1			1
ENSG00000113722	CDX1	caudal type homeobox 1 [Source:HGNC Symbol;Acc:HGNC:1805]	protein_coding					1		1
ENSG00000114113	RBP2	retinol binding protein 2 [Source:HGNC Symbol;Acc:HGNC:9920]	protein_coding					1		1
ENSG00000114812	VIPR1	vasoactive intestinal peptide receptor 1 [Source:HGNC Symbol;Acc:HGNC:12694]	protein_coding					1		1
ENSG00000115165	CYTIP	cytohesin 1 interacting protein [Source:HGNC Symbol;Acc:HGNC:9506]	protein_coding				1			1
ENSG00000115423	DNAH6	dynein, axonemal, heavy chain 6 [Source:HGNC Symbol;Acc:HGNC:2951]	protein_coding					1		1
ENSG00000116016	EPAS1	endothelial PAS domain protein 1 [Source:HGNC Symbol;Acc:HGNC:3374]	protein_coding					1		1
ENSG00000116819	TFAP2E	transcription factor AP-2 epsilon (activating enhancer binding protein 2 epsilon) [Source:HGNC Symbol;Acc:HGNC:30774]	protein_coding					1		1
ENSG00000118113	MMP8	matrix metallopeptidase 8 [Source:HGNC Symbol;Acc:HGNC:7175]	protein_coding			1				1
ENSG00000118997	DNAH7	dynein, axonemal, heavy chain 7 [Source:HGNC Symbol;Acc:HGNC:18661]	protein_coding					1		1
ENSG00000119392	GLE1	GLE1, RNA export mediator [Source:HGNC Symbol;Acc:HGNC:4315]	protein_coding					1		1
ENSG00000120235	IFNA6	interferon, alpha 6 [Source:HGNC Symbol;Acc:HGNC:5427]	protein_coding					1		1
ENSG00000120242	IFNA8	interferon, alpha 8 [Source:HGNC Symbol;Acc:HGNC:5429]	protein_coding					1		1
ENSG00000120440	TTLL2	tubulin tyrosine ligase like 2 [Source:HGNC Symbol;Acc:HGNC:21211]	protein_coding					1		1
ENSG00000120563	LYZL1	lysozyme-like 1 [Source:HGNC Symbol;Acc:HGNC:30502]	protein_coding					1		1
ENSG00000121068	TBX2	T-box 2 [Source:HGNC Symbol;Acc:HGNC:11597]	protein_coding					1		1
ENSG00000121335	PRB2	proline-rich protein BstNI subfamily 2 [Source:HGNC Symbol;Acc:HGNC:9338]	protein_coding			1				1
ENSG00000121351	IAPP	islet amyloid polypeptide [Source:HGNC Symbol;Acc:HGNC:5329]	protein_coding					1		1
ENSG00000121552	CSTA	cystatin A [Source:HGNC Symbol;Acc:HGNC:2481]	protein_coding					1		1
ENSG00000121900	TMEM54	transmembrane protein 54 [Source:HGNC Symbol;Acc:HGNC:24143]	protein_coding					1		1
ENSG00000122136	OBP2A	odorant binding protein 2A [Source:HGNC Symbol;Acc:HGNC:23380]	protein_coding					1		1
ENSG00000122145	TBX22	T-box 22 [Source:HGNC Symbol;Acc:HGNC:11600]	protein_coding					1		1
ENSG00000122718	OR2S2	olfactory receptor family 2 subfamily S member 2 (gene/pseudogene) [Source:HGNC Symbol;Acc:HGNC:8276]	protein_coding					1		1
ENSG00000122735	DNAI1	dynein, axonemal, intermediate chain 1 [Source:HGNC Symbol;Acc:HGNC:2954]	protein_coding					1		1
ENSG00000122862	SRGN	serglycin [Source:HGNC Symbol;Acc:HGNC:9361]	protein_coding				1			1
ENSG00000123838	C4BPA	complement component 4 binding protein, alpha [Source:HGNC Symbol;Acc:HGNC:1325]	protein_coding		1					1
ENSG00000123977	DAW1	dynein assembly factor with WDR repeat domains 1 [Source:HGNC Symbol;Acc:HGNC:26383]	protein_coding					1		1
ENSG00000124019	FAM124B	family with sequence similarity 124 member B [Source:HGNC Symbol;Acc:HGNC:26224]	protein_coding					1		1
ENSG00000124102	PI3	peptidase inhibitor 3 [Source:HGNC Symbol;Acc:HGNC:8947]	protein_coding			1				1
ENSG00000124143	ARHGAP40	Rho GTPase activating protein 40 [Source:HGNC Symbol;Acc:HGNC:16226]	protein_coding					1		1
ENSG00000124237	C20orf85	chromosome 20 open reading frame 85 [Source:HGNC Symbol;Acc:HGNC:16216]	protein_coding			1				1
ENSG00000124391	IL17C	interleukin 17C [Source:HGNC Symbol;Acc:HGNC:5983]	protein_coding			1				1
ENSG00000124429	POF1B	premature ovarian failure, 1B [Source:HGNC Symbol;Acc:HGNC:13711]	protein_coding					1		1
ENSG00000124664	SPDEF	SAM pointed domain containing ETS transcription factor [Source:HGNC Symbol;Acc:HGNC:17257]	protein_coding					1		1
ENSG00000124875	CXCL6	chemokine (C-X-C motif) ligand 6 [Source:HGNC Symbol;Acc:HGNC:10643]	protein_coding			1				1
ENSG00000124882	EREG	epiregulin [Source:HGNC Symbol;Acc:HGNC:3443]	protein_coding					1		1
ENSG00000125780	TGM3	transglutaminase 3 [Source:HGNC Symbol;Acc:HGNC:11779]	protein_coding					1		1
ENSG00000125903	DEFB129	defensin beta 129 [Source:HGNC Symbol;Acc:HGNC:16218]	protein_coding					1		1
ENSG00000126549	STATH	statherin [Source:HGNC Symbol;Acc:HGNC:11369]	protein_coding			1				1
ENSG00000127249	ATP13A4	ATPase type 13A4 [Source:HGNC Symbol;Acc:HGNC:25422]	protein_coding					1		1
ENSG00000128218	VPREB3	pre-B lymphocyte 3 [Source:HGNC Symbol;Acc:HGNC:12710]	protein_coding				1			1
ENSG00000128408	RIBC2	RIB43A domain with coiled-coils 2 [Source:HGNC Symbol;Acc:HGNC:13241]	protein_coding					1		1
ENSG00000129295	LRRC6	leucine rich repeat containing 6 [Source:HGNC Symbol;Acc:HGNC:16725]	protein_coding					1		1
ENSG00000129451	KLK10	kallikrein related peptidase 10 [Source:HGNC Symbol;Acc:HGNC:6358]	protein_coding					1		1
ENSG00000129455	KLK8	kallikrein related peptidase 8 [Source:HGNC Symbol;Acc:HGNC:6369]	protein_coding					1		1
ENSG00000129538	RNASE1	ribonuclease, RNase A family, 1 (pancreatic) [Source:HGNC Symbol;Acc:HGNC:10044]	protein_coding					1		1
ENSG00000130300	PLVAP	plasmalemma vesicle associated protein [Source:HGNC Symbol;Acc:HGNC:13635]	protein_coding					1		1
ENSG00000130413	STK33	serine/threonine kinase 33 [Source:HGNC Symbol;Acc:HGNC:14568]	protein_coding					1		1
ENSG00000131037	EPS8L1	EPS8 like 1 [Source:HGNC Symbol;Acc:HGNC:21295]	protein_coding					1		1
ENSG00000131050	BPIFA2	BPI fold containing family A member 2 [Source:HGNC Symbol;Acc:HGNC:16203]	protein_coding					1		1
ENSG00000132321	IQCA1	IQ motif containing with AAA domain 1 [Source:HGNC Symbol;Acc:HGNC:26195]	protein_coding					1		1
ENSG00000132554	RGS22	regulator of G-protein signaling 22 [Source:HGNC Symbol;Acc:HGNC:24499]	protein_coding					1		1
ENSG00000132671	SSTR4	somatostatin receptor 4 [Source:HGNC Symbol;Acc:HGNC:11333]	protein_coding					1		1
ENSG00000132972	RNF17	ring finger protein 17 [Source:HGNC Symbol;Acc:HGNC:10060]	protein_coding					1		1
ENSG00000133020	MYH8	myosin, heavy chain 8, skeletal muscle, perinatal [Source:HGNC Symbol;Acc:HGNC:7578]	protein_coding					1		1
ENSG00000133115	STOML3	stomatin like 3 [Source:HGNC Symbol;Acc:HGNC:19420]	protein_coding			1				1
ENSG00000133488	SEC14L4	SEC14-like lipid binding 4 [Source:HGNC Symbol;Acc:HGNC:20627]	protein_coding					1		1
ENSG00000133640	LRRIQ1	leucine-rich repeats and IQ motif containing 1 [Source:HGNC Symbol;Acc:HGNC:25708]	protein_coding					1		1
ENSG00000133665	DYDC2	DPY30 domain containing 2 [Source:HGNC Symbol;Acc:HGNC:23468]	protein_coding					1		1
ENSG00000133742	CA1	carbonic anhydrase I [Source:HGNC Symbol;Acc:HGNC:1368]	protein_coding			1				1
ENSG00000134443	GRP	gastrin-releasing peptide [Source:HGNC Symbol;Acc:HGNC:4605]	protein_coding			1				1
ENSG00000134551	PRH2	proline-rich protein HaeIII subfamily 2 [Source:HGNC Symbol;Acc:HGNC:9367]	protein_coding			1				1
ENSG00000134571	MYBPC3	myosin binding protein C, cardiac [Source:HGNC Symbol;Acc:HGNC:7551]	protein_coding				1			1
ENSG00000134627	PIWIL4	piwi-like RNA-mediated gene silencing 4 [Source:HGNC Symbol;Acc:HGNC:18444]	protein_coding				1			1
ENSG00000134760	DSG1	desmoglein 1 [Source:HGNC Symbol;Acc:HGNC:3048]	protein_coding					1		1
ENSG00000134765	DSC1	desmocollin 1 [Source:HGNC Symbol;Acc:HGNC:3035]	protein_coding					1		1
ENSG00000134917	ADAMTS8	ADAM metallopeptidase with thrombospondin type 1 motif 8 [Source:HGNC Symbol;Acc:HGNC:224]	protein_coding			1				1
ENSG00000136048	DRAM1	DNA damage regulated autophagy modulator 1 [Source:HGNC Symbol;Acc:HGNC:25645]	protein_coding					1		1
ENSG00000136155	SCEL	sciellin [Source:HGNC Symbol;Acc:HGNC:10573]	protein_coding			1				1
ENSG00000136327	NKX2-8	NK2 homeobox 8 [Source:HGNC Symbol;Acc:HGNC:16364]	protein_coding					1		1
ENSG00000136542	GALNT5	polypeptide N-acetylgalactosaminyltransferase 5 [Source:HGNC Symbol;Acc:HGNC:4127]	protein_coding			1				1
ENSG00000136698	CFC1	cripto, FRL-1, cryptic family 1 [Source:HGNC Symbol;Acc:HGNC:18292]	protein_coding					1		1
ENSG00000136918	WDR38	WD repeat domain 38 [Source:HGNC Symbol;Acc:HGNC:23745]	protein_coding			1				1
ENSG00000137080	IFNA21	interferon, alpha 21 [Source:HGNC Symbol;Acc:HGNC:5424]	protein_coding					1		1
ENSG00000137142	IGFBPL1	insulin like growth factor binding protein-like 1 [Source:HGNC Symbol;Acc:HGNC:20081]	protein_coding					1		1
ENSG00000137440	FGFBP1	fibroblast growth factor binding protein 1 [Source:HGNC Symbol;Acc:HGNC:19695]	protein_coding					1		1
ENSG00000137473	TTC29	tetratricopeptide repeat domain 29 [Source:HGNC Symbol;Acc:HGNC:29936]	protein_coding					1		1
ENSG00000137648	TMPRSS4	transmembrane protease, serine 4 [Source:HGNC Symbol;Acc:HGNC:11878]	protein_coding					1		1
ENSG00000137745	MMP13	matrix metallopeptidase 13 [Source:HGNC Symbol;Acc:HGNC:7159]	protein_coding			1				1
ENSG00000137834	SMAD6	SMAD family member 6 [Source:HGNC Symbol;Acc:HGNC:6772]	protein_coding					1		1
ENSG00000137975	CLCA2	chloride channel accessory 2 [Source:HGNC Symbol;Acc:HGNC:2016]	protein_coding					1		1
ENSG00000139567	ACVRL1	activin A receptor type IL [Source:HGNC Symbol;Acc:HGNC:175]	protein_coding					1		1
ENSG00000140057	AK7	adenylate kinase 7 [Source:HGNC Symbol;Acc:HGNC:20091]	protein_coding					1		1
ENSG00000140481	CCDC33	coiled-coil domain containing 33 [Source:HGNC Symbol;Acc:HGNC:26552]	protein_coding			1				1
ENSG00000140527	WDR93	WD repeat domain 93 [Source:HGNC Symbol;Acc:HGNC:26924]	protein_coding					1		1
ENSG00000140839	CLEC18B	C-type lectin domain family 18 member B [Source:HGNC Symbol;Acc:HGNC:33849]	protein_coding					1		1
ENSG00000141519	CCDC40	coiled-coil domain containing 40 [Source:HGNC Symbol;Acc:HGNC:26090]	protein_coding					1		1
ENSG00000142224	IL19	interleukin 19 [Source:HGNC Symbol;Acc:HGNC:5990]	protein_coding			1				1
ENSG00000142609	CFAP74	cilia and flagella associated protein 74 [Source:HGNC Symbol;Acc:HGNC:29368]	protein_coding					1		1
ENSG00000142621	FHAD1	forkhead-associated (FHA) phosphopeptide binding domain 1 [Source:HGNC Symbol;Acc:HGNC:29408]	protein_coding					1		1
ENSG00000142748	FCN3	ficolin 3 [Source:HGNC Symbol;Acc:HGNC:3625]	protein_coding			1				1
ENSG00000142973	CYP4B1	cytochrome P450 family 4 subfamily B member 1 [Source:HGNC Symbol;Acc:HGNC:2644]	protein_coding					1		1
ENSG00000143556	S100A7	S100 calcium binding protein A7 [Source:HGNC Symbol;Acc:HGNC:10497]	protein_coding					1		1
ENSG00000143882	ATP6V1C2	ATPase, H+ transporting, lysosomal 42kDa, V1 subunit C2 [Source:HGNC Symbol;Acc:HGNC:18264]	protein_coding					1		1
ENSG00000144191	CNGA3	cyclic nucleotide gated channel alpha 3 [Source:HGNC Symbol;Acc:HGNC:2150]	protein_coding					1		1
ENSG00000144451	SPAG16	sperm associated antigen 16 [Source:HGNC Symbol;Acc:HGNC:23225]	protein_coding					1		1
ENSG00000144452	ABCA12	ATP binding cassette subfamily A member 12 [Source:HGNC Symbol;Acc:HGNC:14637]	protein_coding					1		1
ENSG00000146376	ARHGAP18	Rho GTPase activating protein 18 [Source:HGNC Symbol;Acc:HGNC:21035]	protein_coding				1			1
ENSG00000147059	SPIN2A	spindlin family member 2A [Source:HGNC Symbol;Acc:HGNC:20694]	protein_coding					1		1
ENSG00000147160	AWAT2	acyl-CoA wax alcohol acyltransferase 2 [Source:HGNC Symbol;Acc:HGNC:23251]	protein_coding			1				1
ENSG00000147257	GPC3	glypican 3 [Source:HGNC Symbol;Acc:HGNC:4451]	protein_coding					1		1
ENSG00000147443	DOK2	docking protein 2 [Source:HGNC Symbol;Acc:HGNC:2991]	protein_coding				1			1
ENSG00000147676	MAL2	mal, T-cell differentiation protein 2 (gene/pseudogene) [Source:HGNC Symbol;Acc:HGNC:13634]	protein_coding					1		1
ENSG00000147697	GSDMC	gasdermin C [Source:HGNC Symbol;Acc:HGNC:7151]	protein_coding					1		1
ENSG00000147804	SLC39A4	solute carrier family 39 (zinc transporter), member 4 [Source:HGNC Symbol;Acc:HGNC:17129]	protein_coding					1		1
ENSG00000147873	IFNA5	interferon, alpha 5 [Source:HGNC Symbol;Acc:HGNC:5426]	protein_coding					1		1
ENSG00000147885	IFNA16	interferon, alpha 16 [Source:HGNC Symbol;Acc:HGNC:5421]	protein_coding					1		1
ENSG00000148513	ANKRD30A	ankyrin repeat domain 30A [Source:HGNC Symbol;Acc:HGNC:17234]	protein_coding					1		1
ENSG00000149516	MS4A3	membrane-spanning 4-domains, subfamily A, member 3 (hematopoietic cell-specific) [Source:HGNC Symbol;Acc:HGNC:7317]	protein_coding			1				1
ENSG00000150175	FRMPD2B	FERM and PDZ domain containing 2B, pseudogene [Source:HGNC Symbol;Acc:HGNC:16843]	unprocessed_pseudogene			1				1
ENSG00000150275	PCDH15	protocadherin-related 15 [Source:HGNC Symbol;Acc:HGNC:14674]	protein_coding			1				1
ENSG00000150676	CCDC83	coiled-coil domain containing 83 [Source:HGNC Symbol;Acc:HGNC:28535]	protein_coding					1		1
ENSG00000151033	LYZL2	lysozyme-like 2 [Source:HGNC Symbol;Acc:HGNC:29613]	protein_coding					1		1
ENSG00000152093	CFC1B	cripto, FRL-1, cryptic family 1B [Source:HGNC Symbol;Acc:HGNC:33983]	protein_coding					1		1
ENSG00000152292	SH2D6	SH2 domain containing 6 [Source:HGNC Symbol;Acc:HGNC:30439]	protein_coding					1		1
ENSG00000152582	SPEF2	sperm flagellar 2 [Source:HGNC Symbol;Acc:HGNC:26293]	protein_coding					1		1
ENSG00000153060	TEKT5	tektin 5 [Source:HGNC Symbol;Acc:HGNC:26554]	protein_coding					1		1
ENSG00000153294	ADGRF4	adhesion G protein-coupled receptor F4 [Source:HGNC Symbol;Acc:HGNC:19011]	protein_coding					1		1
ENSG00000153446	C16orf89	chromosome 16 open reading frame 89 [Source:HGNC Symbol;Acc:HGNC:28687]	protein_coding					1		1
ENSG00000154227	CERS3	ceramide synthase 3 [Source:HGNC Symbol;Acc:HGNC:23752]	protein_coding					1		1
ENSG00000155085	AK9	adenylate kinase 9 [Source:HGNC Symbol;Acc:HGNC:33814]	protein_coding					1		1
ENSG00000155622	XAGE2	X antigen family member 2 [Source:HGNC Symbol;Acc:HGNC:4112]	protein_coding			1				1
ENSG00000155761	SPAG17	sperm associated antigen 17 [Source:HGNC Symbol;Acc:HGNC:26620]	protein_coding					1		1
ENSG00000156206	CFAP161	cilia and flagella associated protein 161 [Source:HGNC Symbol;Acc:HGNC:26782]	protein_coding					1		1
ENSG00000156282	CLDN17	claudin 17 [Source:HGNC Symbol;Acc:HGNC:2038]	protein_coding					1		1
ENSG00000156575	PRG3	proteoglycan 3 [Source:HGNC Symbol;Acc:HGNC:9363]	protein_coding			1				1
ENSG00000157322	CLEC18A	C-type lectin domain family 18 member A [Source:HGNC Symbol;Acc:HGNC:30388]	protein_coding					1		1
ENSG00000157330	C1orf158	chromosome 1 open reading frame 158 [Source:HGNC Symbol;Acc:HGNC:28567]	protein_coding					1		1
ENSG00000157335	CLEC18C	C-type lectin domain family 18 member C [Source:HGNC Symbol;Acc:HGNC:28538]	protein_coding					1		1
ENSG00000157423	HYDIN	HYDIN, axonemal central pair apparatus protein [Source:HGNC Symbol;Acc:HGNC:19368]	protein_coding					1		1
ENSG00000157578	LCA5L	Leber congenital amaurosis 5-like [Source:HGNC Symbol;Acc:HGNC:1255]	protein_coding					1		1
ENSG00000157856	DRC1	dynein regulatory complex subunit 1 [Source:HGNC Symbol;Acc:HGNC:24245]	protein_coding					1		1
ENSG00000158234	FAIM	Fas apoptotic inhibitory molecule [Source:HGNC Symbol;Acc:HGNC:18703]	protein_coding					1		1
ENSG00000158525	CPA5	carboxypeptidase A5 [Source:HGNC Symbol;Acc:HGNC:15722]	protein_coding					1		1
ENSG00000158553	POM121L2	POM121 transmembrane nucleoporin like 2 [Source:HGNC Symbol;Acc:HGNC:13973]	protein_coding					1		1
ENSG00000158578	ALAS2	5'-aminolevulinate synthase 2 [Source:HGNC Symbol;Acc:HGNC:397]	protein_coding			1				1
ENSG00000158901	WFDC8	WAP four-disulfide core domain 8 [Source:HGNC Symbol;Acc:HGNC:16163]	protein_coding					1		1
ENSG00000159217	IGF2BP1	insulin like growth factor 2 mRNA binding protein 1 [Source:HGNC Symbol;Acc:HGNC:28866]	protein_coding				1			1
ENSG00000159337	PLA2G4D	phospholipase A2 group IVD [Source:HGNC Symbol;Acc:HGNC:30038]	protein_coding					1		1
ENSG00000159374	M1AP	meiosis 1 associated protein [Source:HGNC Symbol;Acc:HGNC:25183]	protein_coding					1		1
ENSG00000159527	PGLYRP3	peptidoglycan recognition protein 3 [Source:HGNC Symbol;Acc:HGNC:30014]	protein_coding					1		1
ENSG00000159588	CCDC17	coiled-coil domain containing 17 [Source:HGNC Symbol;Acc:HGNC:26574]	protein_coding				1			1
ENSG00000159625	DRC7	dynein regulatory complex subunit 7 [Source:HGNC Symbol;Acc:HGNC:25289]	protein_coding					1		1
ENSG00000159640	ACE	angiotensin I converting enzyme [Source:HGNC Symbol;Acc:HGNC:2707]	protein_coding					1		1
ENSG00000159713	TPPP3	tubulin polymerization-promoting protein family member 3 [Source:HGNC Symbol;Acc:HGNC:24162]	protein_coding					1		1
ENSG00000159871	LYPD5	LY6/PLAUR domain containing 5 [Source:HGNC Symbol;Acc:HGNC:26397]	protein_coding					1		1
ENSG00000160298	C21orf58	chromosome 21 open reading frame 58 [Source:HGNC Symbol;Acc:HGNC:1300]	protein_coding				1			1
ENSG00000160345	C9orf116	chromosome 9 open reading frame 116 [Source:HGNC Symbol;Acc:HGNC:28435]	protein_coding					1		1
ENSG00000161249	DMKN	dermokine [Source:HGNC Symbol;Acc:HGNC:25063]	protein_coding					1		1
ENSG00000161610	HCRT	hypocretin (orexin) neuropeptide precursor [Source:HGNC Symbol;Acc:HGNC:4847]	protein_coding			1				1
ENSG00000161677	JOSD2	Josephin domain containing 2 [Source:HGNC Symbol;Acc:HGNC:28853]	protein_coding					1		1
ENSG00000161798	AQP5	aquaporin 5 [Source:HGNC Symbol;Acc:HGNC:638]	protein_coding					1		1
ENSG00000161905	ALOX15	arachidonate 15-lipoxygenase [Source:HGNC Symbol;Acc:HGNC:433]	protein_coding			1				1
ENSG00000162004	CCDC78	coiled-coil domain containing 78 [Source:HGNC Symbol;Acc:HGNC:14153]	protein_coding					1		1
ENSG00000162493	PDPN	podoplanin [Source:HGNC Symbol;Acc:HGNC:29602]	protein_coding					1		1
ENSG00000162543	UBXN10	UBX domain protein 10 [Source:HGNC Symbol;Acc:HGNC:26354]	protein_coding					1		1
ENSG00000162591	MEGF6	multiple EGF-like-domains 6 [Source:HGNC Symbol;Acc:HGNC:3232]	protein_coding					1		1
ENSG00000162643	WDR63	WD repeat domain 63 [Source:HGNC Symbol;Acc:HGNC:30711]	protein_coding					1		1
ENSG00000163046	ANKRD30BL	ankyrin repeat domain 30B-like [Source:HGNC Symbol;Acc:HGNC:35167]	protein_coding					1		1
ENSG00000163060	TEKT4	tektin 4 [Source:HGNC Symbol;Acc:HGNC:31012]	protein_coding					1		1
ENSG00000163071	SPATA18	spermatogenesis associated 18 [Source:HGNC Symbol;Acc:HGNC:29579]	protein_coding					1		1
ENSG00000163075	CFAP221	cilia and flagella associated protein 221 [Source:HGNC Symbol;Acc:HGNC:33720]	protein_coding					1		1
ENSG00000163191	S100A11	S100 calcium binding protein A11 [Source:HGNC Symbol;Acc:HGNC:10488]	protein_coding					1		1
ENSG00000163209	SPRR3	small proline-rich protein 3 [Source:HGNC Symbol;Acc:HGNC:11268]	protein_coding					1		1
ENSG00000163283	ALPP	alkaline phosphatase, placental [Source:HGNC Symbol;Acc:HGNC:439]	protein_coding			1				1
ENSG00000163286	ALPPL2	alkaline phosphatase, placental like 2 [Source:HGNC Symbol;Acc:HGNC:441]	protein_coding			1				1
ENSG00000163464	CXCR1	chemokine (C-X-C motif) receptor 1 [Source:HGNC Symbol;Acc:HGNC:6026]	protein_coding					1		1
ENSG00000163515	RETNLB	resistin like beta [Source:HGNC Symbol;Acc:HGNC:20388]	protein_coding					1		1
ENSG00000163576	EFHB	EF-hand domain family member B [Source:HGNC Symbol;Acc:HGNC:26330]	protein_coding					1		1
ENSG00000163710	PCOLCE2	procollagen C-endopeptidase enhancer 2 [Source:HGNC Symbol;Acc:HGNC:8739]	protein_coding				1			1
ENSG00000163734	CXCL3	chemokine (C-X-C motif) ligand 3 [Source:HGNC Symbol;Acc:HGNC:4604]	protein_coding					1		1
ENSG00000163739	CXCL1	chemokine (C-X-C motif) ligand 1 (melanoma growth stimulating activity, alpha) [Source:HGNC Symbol;Acc:HGNC:4602]	protein_coding					1		1
ENSG00000163879	DNALI1	dynein, axonemal, light intermediate chain 1 [Source:HGNC Symbol;Acc:HGNC:14353]	protein_coding					1		1
ENSG00000163885	CFAP100	cilia and flagella associated protein 100 [Source:HGNC Symbol;Acc:HGNC:26842]	protein_coding			1				1
ENSG00000163898	LIPH	lipase, member H [Source:HGNC Symbol;Acc:HGNC:18483]	protein_coding					1		1
ENSG00000164458	T	T brachyury transcription factor [Source:HGNC Symbol;Acc:HGNC:11515]	protein_coding					1		1
ENSG00000164627	KIF6	kinesin family member 6 [Source:HGNC Symbol;Acc:HGNC:21202]	protein_coding					1		1
ENSG00000164687	FABP5	fatty acid binding protein 5 (psoriasis-associated) [Source:HGNC Symbol;Acc:HGNC:3560]	protein_coding					1		1
ENSG00000164821	DEFA4	defensin alpha 4 [Source:HGNC Symbol;Acc:HGNC:2763]	protein_coding			1				1
ENSG00000164935	DCSTAMP	dendrocyte expressed seven transmembrane protein [Source:HGNC Symbol;Acc:HGNC:18549]	protein_coding		1					1
ENSG00000165066	NKX6-3	NK6 homeobox 3 [Source:HGNC Symbol;Acc:HGNC:26328]	protein_coding					1		1
ENSG00000165092	ALDH1A1	aldehyde dehydrogenase 1 family member A1 [Source:HGNC Symbol;Acc:HGNC:402]	protein_coding					1		1
ENSG00000165606	DRGX	dorsal root ganglia homeobox [Source:HGNC Symbol;Acc:HGNC:21536]	protein_coding			1				1
ENSG00000165623	UCMA	upper zone of growth plate and cartilage matrix associated [Source:HGNC Symbol;Acc:HGNC:25205]	protein_coding			1				1
ENSG00000165695	AK8	adenylate kinase 8 [Source:HGNC Symbol;Acc:HGNC:26526]	protein_coding					1		1
ENSG00000165698	C9orf9	chromosome 9 open reading frame 9 [Source:HGNC Symbol;Acc:HGNC:1367]	protein_coding					1		1
ENSG00000165794	SLC39A2	solute carrier family 39 (zinc transporter), member 2 [Source:HGNC Symbol;Acc:HGNC:17127]	protein_coding					1		1
ENSG00000166265	CYYR1	cysteine/tyrosine-rich 1 [Source:HGNC Symbol;Acc:HGNC:16274]	protein_coding					1		1
ENSG00000166292	TMEM100	transmembrane protein 100 [Source:HGNC Symbol;Acc:HGNC:25607]	protein_coding					1		1
ENSG00000166396	SERPINB7	serpin peptidase inhibitor, clade B (ovalbumin), member 7 [Source:HGNC Symbol;Acc:HGNC:13902]	protein_coding			1				1
ENSG00000166596	CFAP52	cilia and flagella associated protein 52 [Source:HGNC Symbol;Acc:HGNC:16053]	protein_coding					1		1
ENSG00000166634	SERPINB12	serpin peptidase inhibitor, clade B (ovalbumin), member 12 [Source:HGNC Symbol;Acc:HGNC:14220]	protein_coding					1		1
ENSG00000166670	MMP10	matrix metallopeptidase 10 [Source:HGNC Symbol;Acc:HGNC:7156]	protein_coding			1				1
ENSG00000166743	ACSM1	acyl-CoA synthetase medium-chain family member 1 [Source:HGNC Symbol;Acc:HGNC:18049]	protein_coding				1			1
ENSG00000166823	MESP1	mesoderm posterior bHLH transcription factor 1 [Source:HGNC Symbol;Acc:HGNC:29658]	protein_coding					1		1
ENSG00000166828	SCNN1G	sodium channel, non voltage gated 1 gamma subunit [Source:HGNC Symbol;Acc:HGNC:10602]	protein_coding					1		1
ENSG00000166866	MYO1A	myosin IA [Source:HGNC Symbol;Acc:HGNC:7595]	protein_coding					1		1
ENSG00000166959	MS4A8	membrane-spanning 4-domains, subfamily A, member 8 [Source:HGNC Symbol;Acc:HGNC:13380]	protein_coding			1				1
ENSG00000167216	KATNAL2	katanin p60 subunit A-like 2 [Source:HGNC Symbol;Acc:HGNC:25387]	protein_coding					1		1
ENSG00000167434	CA4	carbonic anhydrase IV [Source:HGNC Symbol;Acc:HGNC:1375]	protein_coding					1		1
ENSG00000167608	TMC4	transmembrane channel like 4 [Source:HGNC Symbol;Acc:HGNC:22998]	protein_coding					1		1
ENSG00000167612	ANKRD33	ankyrin repeat domain 33 [Source:HGNC Symbol;Acc:HGNC:13788]	protein_coding					1		1
ENSG00000167754	KLK5	kallikrein related peptidase 5 [Source:HGNC Symbol;Acc:HGNC:6366]	protein_coding					1		1
ENSG00000167757	KLK11	kallikrein related peptidase 11 [Source:HGNC Symbol;Acc:HGNC:6359]	protein_coding					1		1
ENSG00000167759	KLK13	kallikrein related peptidase 13 [Source:HGNC Symbol;Acc:HGNC:6361]	protein_coding					1		1
ENSG00000167769	ACER1	alkaline ceramidase 1 [Source:HGNC Symbol;Acc:HGNC:18356]	protein_coding					1		1
ENSG00000167858	TEKT1	tektin 1 [Source:HGNC Symbol;Acc:HGNC:15534]	protein_coding			1				1
ENSG00000168481	LGI3	leucine-rich repeat LGI family member 3 [Source:HGNC Symbol;Acc:HGNC:18711]	protein_coding					1		1
ENSG00000168491	CCDC110	coiled-coil domain containing 110 [Source:HGNC Symbol;Acc:HGNC:28504]	protein_coding					1		1
ENSG00000168589	DYNLRB2	dynein, light chain, roadblock-type 2 [Source:HGNC Symbol;Acc:HGNC:15467]	protein_coding					1		1
ENSG00000168631	DPCR1	diffuse panbronchiolitis critical region 1 [Source:HGNC Symbol;Acc:HGNC:21666]	protein_coding			1				1
ENSG00000168703	WFDC12	WAP four-disulfide core domain 12 [Source:HGNC Symbol;Acc:HGNC:16115]	protein_coding					1		1
ENSG00000169031	COL4A3	collagen, type IV, alpha 3 (Goodpasture antigen) [Source:HGNC Symbol;Acc:HGNC:2204]	protein_coding				1			1
ENSG00000169064	ZBBX	zinc finger, B-box domain containing [Source:HGNC Symbol;Acc:HGNC:26245]	protein_coding					1		1
ENSG00000169126	ARMC4	armadillo repeat containing 4 [Source:HGNC Symbol;Acc:HGNC:25583]	protein_coding					1		1
ENSG00000169154	GOT1L1	glutamic-oxaloacetic transaminase 1-like 1 [Source:HGNC Symbol;Acc:HGNC:28487]	protein_coding					1		1
ENSG00000169248	CXCL11	chemokine (C-X-C motif) ligand 11 [Source:HGNC Symbol;Acc:HGNC:10638]	protein_coding			1				1
ENSG00000169385	RNASE2	ribonuclease, RNase A family, 2 (liver, eosinophil-derived neurotoxin) [Source:HGNC Symbol;Acc:HGNC:10045]	protein_coding					1		1
ENSG00000169397	RNASE3	ribonuclease, RNase A family, 3 [Source:HGNC Symbol;Acc:HGNC:10046]	protein_coding					1		1
ENSG00000169429	CXCL8	chemokine (C-X-C motif) ligand 8 [Source:HGNC Symbol;Acc:HGNC:6025]	protein_coding			1				1
ENSG00000169877	AHSP	alpha hemoglobin stabilizing protein [Source:HGNC Symbol;Acc:HGNC:18075]	protein_coding			1				1
ENSG00000169906	S100G	S100 calcium binding protein G [Source:HGNC Symbol;Acc:HGNC:1436]	protein_coding					1		1
ENSG00000170054	SERPINA9	serpin peptidase inhibitor, clade A (alpha-1 antiproteinase, antitrypsin), member 9 [Source:HGNC Symbol;Acc:HGNC:15995]	protein_coding					1		1
ENSG00000170180	GYPA	glycophorin A (MNS blood group) [Source:HGNC Symbol;Acc:HGNC:4702]	protein_coding			1				1
ENSG00000170324	FRMPD2	FERM and PDZ domain containing 2 [Source:HGNC Symbol;Acc:HGNC:28572]	protein_coding					1		1
ENSG00000170367	CST5	cystatin D [Source:HGNC Symbol;Acc:HGNC:2477]	protein_coding			1				1
ENSG00000170381	SEMA3E	sema domain, immunoglobulin domain (Ig), short basic domain, secreted, (semaphorin) 3E [Source:HGNC Symbol;Acc:HGNC:10727]	protein_coding					1		1
ENSG00000170423	KRT78	keratin 78, type II [Source:HGNC Symbol;Acc:HGNC:28926]	protein_coding					1		1
ENSG00000170549	IRX1	iroquois homeobox 1 [Source:HGNC Symbol;Acc:HGNC:14358]	protein_coding					1		1
ENSG00000170786	SDR16C5	short chain dehydrogenase/reductase family 16C, member 5 [Source:HGNC Symbol;Acc:HGNC:30311]	protein_coding			1				1
ENSG00000170788	DYDC1	DPY30 domain containing 1 [Source:HGNC Symbol;Acc:HGNC:23460]	protein_coding					1		1
ENSG00000170890	PLA2G1B	phospholipase A2 group IB [Source:HGNC Symbol;Acc:HGNC:9030]	protein_coding			1				1
ENSG00000170948	MBD3L1	methyl-CpG binding domain protein 3-like 1 [Source:HGNC Symbol;Acc:HGNC:15774]	protein_coding					1		1
ENSG00000171102	OBP2B	odorant binding protein 2B [Source:HGNC Symbol;Acc:HGNC:23381]	protein_coding					1		1
ENSG00000171195	MUC7	mucin 7, secreted [Source:HGNC Symbol;Acc:HGNC:7518]	protein_coding			1				1
ENSG00000171201	SMR3B	submaxillary gland androgen regulated protein 3B [Source:HGNC Symbol;Acc:HGNC:17326]	protein_coding			1				1
ENSG00000171345	KRT19	keratin 19, type I [Source:HGNC Symbol;Acc:HGNC:6436]	protein_coding					1		1
ENSG00000171346	KRT15	keratin 15, type I [Source:HGNC Symbol;Acc:HGNC:6421]	protein_coding					1		1
ENSG00000171388	APLN	apelin [Source:HGNC Symbol;Acc:HGNC:16665]	protein_coding					1		1
ENSG00000171401	KRT13	keratin 13, type I [Source:HGNC Symbol;Acc:HGNC:6415]	protein_coding					1		1
ENSG00000171476	HOPX	HOP homeobox [Source:HGNC Symbol;Acc:HGNC:24961]	protein_coding					1		1
ENSG00000171481	OR1L3	olfactory receptor family 1 subfamily L member 3 [Source:HGNC Symbol;Acc:HGNC:8215]	protein_coding			1				1
ENSG00000171540	OTP	orthopedia homeobox [Source:HGNC Symbol;Acc:HGNC:8518]	protein_coding					1		1
ENSG00000171695	LKAAEAR1	LKAAEAR motif containing 1 [Source:HGNC Symbol;Acc:HGNC:33718]	protein_coding			1				1
ENSG00000171711	DEFB4A	defensin beta 4A [Source:HGNC Symbol;Acc:HGNC:2767]	protein_coding			1				1
ENSG00000171811	CFAP46	cilia and flagella associated protein 46 [Source:HGNC Symbol;Acc:HGNC:25247]	protein_coding					1		1
ENSG00000172362	OR5B12	olfactory receptor family 5 subfamily B member 12 [Source:HGNC Symbol;Acc:HGNC:15432]	protein_coding			1				1
ENSG00000172478	C2orf54	chromosome 2 open reading frame 54 [Source:HGNC Symbol;Acc:HGNC:26216]	protein_coding					1		1
ENSG00000172538	FAM170B	family with sequence similarity 170 member B [Source:HGNC Symbol;Acc:HGNC:19736]	protein_coding					1		1
ENSG00000172640	OR10AD1	olfactory receptor family 10 subfamily AD member 1 [Source:HGNC Symbol;Acc:HGNC:14819]	protein_coding					1		1
ENSG00000172680	MOS	v-mos Moloney murine sarcoma viral oncogene homolog [Source:HGNC Symbol;Acc:HGNC:7199]	protein_coding					1		1
ENSG00000172752	COL6A5	collagen, type VI, alpha 5 [Source:HGNC Symbol;Acc:HGNC:26674]	protein_coding			1				1
ENSG00000172971	UNC93B3	unc-93 homolog B3 pseudogene (C. elegans) [Source:HGNC Symbol;Acc:HGNC:13483]	unprocessed_pseudogene			1				1
ENSG00000173239	LIPM	lipase, family member M [Source:HGNC Symbol;Acc:HGNC:23455]	protein_coding					1		1
ENSG00000173376	NDNF	neuron-derived neurotrophic factor [Source:HGNC Symbol;Acc:HGNC:26256]	protein_coding					1		1
ENSG00000173391	OLR1	oxidized low density lipoprotein (lectin-like) receptor 1 [Source:HGNC Symbol;Acc:HGNC:8133]	protein_coding			1				1
ENSG00000173627	APOBEC4	apolipoprotein B mRNA editing enzyme, catalytic polypeptide-like 4 (putative) [Source:HGNC Symbol;Acc:HGNC:32152]	protein_coding			1				1
ENSG00000173930	SLCO4C1	solute carrier organic anion transporter family member 4C1 [Source:HGNC Symbol;Acc:HGNC:23612]	protein_coding					1		1
ENSG00000173947	PIFO	primary cilia formation [Source:HGNC Symbol;Acc:HGNC:27009]	protein_coding					1		1
ENSG00000174255	ZNF80	zinc finger protein 80 [Source:HGNC Symbol;Acc:HGNC:13155]	protein_coding			1				1
ENSG00000174502	SLC26A9	solute carrier family 26 (anion exchanger), member 9 [Source:HGNC Symbol;Acc:HGNC:14469]	protein_coding					1		1
ENSG00000174640	SLCO2A1	solute carrier organic anion transporter family member 2A1 [Source:HGNC Symbol;Acc:HGNC:10955]	protein_coding					1		1
ENSG00000174776	WDR49	WD repeat domain 49 [Source:HGNC Symbol;Acc:HGNC:26587]	protein_coding					1		1
ENSG00000174844	DNAH12	dynein, axonemal, heavy chain 12 [Source:HGNC Symbol;Acc:HGNC:2943]	protein_coding			1				1
ENSG00000174898	CATSPERD	catsper channel auxiliary subunit delta [Source:HGNC Symbol;Acc:HGNC:28598]	protein_coding			1				1
ENSG00000174948	GPR149	G protein-coupled receptor 149 [Source:HGNC Symbol;Acc:HGNC:23627]	protein_coding			1				1
ENSG00000174950	CD164L2	CD164 sialomucin-like 2 [Source:HGNC Symbol;Acc:HGNC:32043]	protein_coding			1				1
ENSG00000175121	WFDC5	WAP four-disulfide core domain 5 [Source:HGNC Symbol;Acc:HGNC:20477]	protein_coding					1		1
ENSG00000175267	VWA3A	von Willebrand factor A domain containing 3A [Source:HGNC Symbol;Acc:HGNC:27088]	protein_coding					1		1
ENSG00000175318	GRAMD2	GRAM domain containing 2 [Source:HGNC Symbol;Acc:HGNC:27287]	protein_coding					1		1
ENSG00000175356	SCUBE2	signal peptide, CUB domain, EGF-like 2 [Source:HGNC Symbol;Acc:HGNC:30425]	protein_coding					1		1
ENSG00000176153	GPX2	glutathione peroxidase 2 [Source:HGNC Symbol;Acc:HGNC:4554]	protein_coding					1		1
ENSG00000176601	MAP3K19	mitogen-activated protein kinase kinase kinase 19 [Source:HGNC Symbol;Acc:HGNC:26249]	protein_coding					1		1
ENSG00000176635	HORMAD2	HORMA domain containing 2 [Source:HGNC Symbol;Acc:HGNC:28383]	protein_coding				1			1
ENSG00000176714	CCDC121	coiled-coil domain containing 121 [Source:HGNC Symbol;Acc:HGNC:25833]	protein_coding					1		1
ENSG00000176771	NCKAP5	NCK-associated protein 5 [Source:HGNC Symbol;Acc:HGNC:29847]	protein_coding					1		1
ENSG00000176797	DEFB103A	defensin beta 103A [Source:HGNC Symbol;Acc:HGNC:15967]	protein_coding					1		1
ENSG00000176855	KRT18P28	keratin 18 pseudogene 28 [Source:HGNC Symbol;Acc:HGNC:33397]	processed_pseudogene			1				1
ENSG00000177076	ACER2	alkaline ceramidase 2 [Source:HGNC Symbol;Acc:HGNC:23675]	protein_coding					1		1
ENSG00000177243	DEFB103B	defensin beta 103B [Source:HGNC Symbol;Acc:HGNC:31702]	protein_coding					1		1
ENSG00000177990	DPY19L2	dpy-19-like 2 (C. elegans) [Source:HGNC Symbol;Acc:HGNC:19414]	protein_coding					1		1
ENSG00000178084	HTR3C	5-hydroxytryptamine (serotonin) receptor 3C, ionotropic [Source:HGNC Symbol;Acc:HGNC:24003]	protein_coding			1				1
ENSG00000178363	CALML3	calmodulin like 3 [Source:HGNC Symbol;Acc:HGNC:1452]	protein_coding					1		1
ENSG00000178372	CALML5	calmodulin like 5 [Source:HGNC Symbol;Acc:HGNC:18180]	protein_coding					1		1
ENSG00000178473	UCN3	urocortin 3 [Source:HGNC Symbol;Acc:HGNC:17781]	protein_coding			1				1
ENSG00000178597	PSAPL1	prosaposin-like 1 (gene/pseudogene) [Source:HGNC Symbol;Acc:HGNC:33131]	protein_coding					1		1
ENSG00000178645	C10orf53	chromosome 10 open reading frame 53 [Source:HGNC Symbol;Acc:HGNC:27421]	protein_coding					1		1
ENSG00000178726	THBD	thrombomodulin [Source:HGNC Symbol;Acc:HGNC:11784]	protein_coding					1		1
ENSG00000178776	C5orf46	chromosome 5 open reading frame 46 [Source:HGNC Symbol;Acc:HGNC:33768]	protein_coding					1		1
ENSG00000179071	CCDC89	coiled-coil domain containing 89 [Source:HGNC Symbol;Acc:HGNC:26762]	protein_coding					1		1
ENSG00000179178	TMEM125	transmembrane protein 125 [Source:HGNC Symbol;Acc:HGNC:28275]	protein_coding		1					1
ENSG00000179477	ALOX12B	arachidonate 12-lipoxygenase, 12R type [Source:HGNC Symbol;Acc:HGNC:430]	protein_coding					1		1
ENSG00000179600	GPHB5	glycoprotein hormone beta 5 [Source:HGNC Symbol;Acc:HGNC:18055]	protein_coding					1		1
ENSG00000179869	ABCA13	ATP binding cassette subfamily A member 13 [Source:HGNC Symbol;Acc:HGNC:14638]	protein_coding					1		1
ENSG00000180019	AC079741.2		processed_pseudogene			1				1
ENSG00000180155	LYNX1	Ly6/neurotoxin 1 [Source:HGNC Symbol;Acc:HGNC:29604]	protein_coding					1		1
ENSG00000180347	CCDC129	coiled-coil domain containing 129 [Source:HGNC Symbol;Acc:HGNC:27363]	protein_coding					1		1
ENSG00000180772	AGTR2	angiotensin II receptor, type 2 [Source:HGNC Symbol;Acc:HGNC:338]	protein_coding			1				1
ENSG00000180777	ANKRD30B	ankyrin repeat domain 30B [Source:HGNC Symbol;Acc:HGNC:24165]	protein_coding					1		1
ENSG00000180871	CXCR2	chemokine (C-X-C motif) receptor 2 [Source:HGNC Symbol;Acc:HGNC:6027]	protein_coding					1		1
ENSG00000180988	OR52N2	olfactory receptor family 52 subfamily N member 2 [Source:HGNC Symbol;Acc:HGNC:15228]	protein_coding			1				1
ENSG00000181085	MAPK15	mitogen-activated protein kinase 15 [Source:HGNC Symbol;Acc:HGNC:24667]	protein_coding					1		1
ENSG00000181123	RP4-539M6.14		antisense			1				1
ENSG00000181143	MUC16	mucin 16, cell surface associated [Source:HGNC Symbol;Acc:HGNC:15582]	protein_coding			1				1
ENSG00000181322	NME9	NME/NM23 family member 9 [Source:HGNC Symbol;Acc:HGNC:21343]	protein_coding					1		1
ENSG00000181458	TMEM45A	transmembrane protein 45A [Source:HGNC Symbol;Acc:HGNC:25480]	protein_coding					1		1
ENSG00000181652	ATG9B	autophagy related 9B [Source:HGNC Symbol;Acc:HGNC:21899]	protein_coding					1		1
ENSG00000182004	SNRPE	small nuclear ribonucleoprotein polypeptide E [Source:HGNC Symbol;Acc:HGNC:11161]	protein_coding					1		1
ENSG00000182183	FAM159A	family with sequence similarity 159 member A [Source:HGNC Symbol;Acc:HGNC:28757]	protein_coding					1		1
ENSG00000182791	CCDC87	coiled-coil domain containing 87 [Source:HGNC Symbol;Acc:HGNC:25579]	protein_coding					1		1
ENSG00000182795	C1orf116	chromosome 1 open reading frame 116 [Source:HGNC Symbol;Acc:HGNC:28667]	protein_coding					1		1
ENSG00000182938	OTOP3	otopetrin 3 [Source:HGNC Symbol;Acc:HGNC:19658]	protein_coding					1		1
ENSG00000183019	MCEMP1	mast cell-expressed membrane protein 1 [Source:HGNC Symbol;Acc:HGNC:27291]	protein_coding						1	1
ENSG00000183090	FREM3	FRAS1 related extracellular matrix 3 [Source:HGNC Symbol;Acc:HGNC:25172]	protein_coding			1				1
ENSG00000183145	RIPPLY3	ripply transcriptional repressor 3 [Source:HGNC Symbol;Acc:HGNC:3047]	protein_coding					1		1
ENSG00000183148	ANKRD20A2	ankyrin repeat domain 20 family member A2 [Source:HGNC Symbol;Acc:HGNC:31979]	protein_coding			1				1
ENSG00000183273	CCDC60	coiled-coil domain containing 60 [Source:HGNC Symbol;Acc:HGNC:28610]	protein_coding					1		1
ENSG00000183476	SH2D7	SH2 domain containing 7 [Source:HGNC Symbol;Acc:HGNC:34549]	protein_coding					1		1
ENSG00000183479	TREX2	three prime repair exonuclease 2 [Source:HGNC Symbol;Acc:HGNC:12270]	protein_coding					1		1
ENSG00000183644	C11orf88	chromosome 11 open reading frame 88 [Source:HGNC Symbol;Acc:HGNC:25061]	protein_coding					1		1
ENSG00000183760	ACP7	acid phosphatase 7, tartrate resistant (putative) [Source:HGNC Symbol;Acc:HGNC:33781]	protein_coding					1		1
ENSG00000183807	FAM162B	family with sequence similarity 162 member B [Source:HGNC Symbol;Acc:HGNC:21549]	protein_coding				1			1
ENSG00000183833	MAATS1	MYCBP-associated, testis expressed 1 [Source:HGNC Symbol;Acc:HGNC:24010]	protein_coding					1		1
ENSG00000183914	DNAH2	dynein, axonemal, heavy chain 2 [Source:HGNC Symbol;Acc:HGNC:2948]	protein_coding					1		1
ENSG00000184292	TACSTD2	tumor-associated calcium signal transducer 2 [Source:HGNC Symbol;Acc:HGNC:11530]	protein_coding					1		1
ENSG00000184330	S100A7A	S100 calcium binding protein A7A [Source:HGNC Symbol;Acc:HGNC:21657]	protein_coding					1		1
ENSG00000184530	C6orf58	chromosome 6 open reading frame 58 [Source:HGNC Symbol;Acc:HGNC:20960]	protein_coding			1				1
ENSG00000185055	EFCAB10	EF-hand calcium binding domain 10 [Source:HGNC Symbol;Acc:HGNC:34531]	protein_coding					1		1
ENSG00000185069	KRT76	keratin 76, type II [Source:HGNC Symbol;Acc:HGNC:24430]	protein_coding					1		1
ENSG00000185275	CD24P4	CD24 molecule pseudogene 4 [Source:HGNC Symbol;Acc:HGNC:1649]	processed_pseudogene			1				1
ENSG00000185306	C12orf56	chromosome 12 open reading frame 56 [Source:HGNC Symbol;Acc:HGNC:26967]	protein_coding					1		1
ENSG00000185385	OR7A17	olfactory receptor family 7 subfamily A member 17 [Source:HGNC Symbol;Acc:HGNC:8363]	protein_coding			1				1
ENSG00000185448	FAM47A	family with sequence similarity 47 member A [Source:HGNC Symbol;Acc:HGNC:29962]	protein_coding					1		1
ENSG00000185499	MUC1	mucin 1, cell surface associated [Source:HGNC Symbol;Acc:HGNC:7508]	protein_coding					1		1
ENSG00000185860	CCDC190	coiled-coil domain containing 190 [Source:HGNC Symbol;Acc:HGNC:28736]	protein_coding			1				1
ENSG00000185986	SDHAP3	succinate dehydrogenase complex subunit A, flavoprotein pseudogene 3 [Source:HGNC Symbol;Acc:HGNC:18781]	transcribed_unprocessed_pseudogene		1					1
ENSG00000186038	HTR3E	5-hydroxytryptamine (serotonin) receptor 3E, ionotropic [Source:HGNC Symbol;Acc:HGNC:24005]	protein_coding			1				1
ENSG00000186049	KRT73	keratin 73, type II [Source:HGNC Symbol;Acc:HGNC:28928]	protein_coding					1		1
ENSG00000186329	TMEM212	transmembrane protein 212 [Source:HGNC Symbol;Acc:HGNC:34295]	protein_coding					1		1
ENSG00000186407	CD300E	CD300e molecule [Source:HGNC Symbol;Acc:HGNC:28874]	protein_coding				1			1
ENSG00000186509	OR9Q1	olfactory receptor family 9 subfamily Q member 1 [Source:HGNC Symbol;Acc:HGNC:14724]	protein_coding			1				1
ENSG00000186787	SPIN2B	spindlin family member 2B [Source:HGNC Symbol;Acc:HGNC:33147]	protein_coding					1		1
ENSG00000186803	IFNA10	interferon, alpha 10 [Source:HGNC Symbol;Acc:HGNC:5418]	protein_coding					1		1
ENSG00000186895	FGF3	fibroblast growth factor 3 [Source:HGNC Symbol;Acc:HGNC:3681]	protein_coding					1		1
ENSG00000187054	TMPRSS11A	transmembrane protease, serine 11A [Source:HGNC Symbol;Acc:HGNC:27954]	protein_coding					1		1
ENSG00000187238	LCE3B	late cornified envelope 3B [Source:HGNC Symbol;Acc:HGNC:29462]	protein_coding					1		1
ENSG00000187624	C17orf97	chromosome 17 open reading frame 97 [Source:HGNC Symbol;Acc:HGNC:33800]	protein_coding					1		1
ENSG00000187689	AMTN	amelotin [Source:HGNC Symbol;Acc:HGNC:33188]	protein_coding			1				1
ENSG00000187695	RP11-723O4.6	Uncharacterized protein FLJ43738 [Source:UniProtKB/Swiss-Prot;Acc:Q6ZUG5]	protein_coding					1		1
ENSG00000187908	DMBT1	deleted in malignant brain tumors 1 [Source:HGNC Symbol;Acc:HGNC:2926]	protein_coding			1				1
ENSG00000188076	SCGB1C1	secretoglobin, family 1C, member 1 [Source:HGNC Symbol;Acc:HGNC:18394]	protein_coding				1			1
ENSG00000188100	FAM25A	family with sequence similarity 25 member A [Source:HGNC Symbol;Acc:HGNC:23436]	protein_coding					1		1
ENSG00000188379	IFNA2	interferon, alpha 2 [Source:HGNC Symbol;Acc:HGNC:5423]	protein_coding					1		1
ENSG00000188505	NCCRP1	non-specific cytotoxic cell receptor protein 1 homolog (zebrafish) [Source:HGNC Symbol;Acc:HGNC:33739]	protein_coding					1		1
ENSG00000188596	CFAP54	cilia and flagella associated 54 [Source:HGNC Symbol;Acc:HGNC:26456]	protein_coding					1		1
ENSG00000188620	HMX3	H6 family homeobox 3 [Source:HGNC Symbol;Acc:HGNC:5019]	protein_coding					1		1
ENSG00000189090	FAM25G	family with sequence similarity 25 member G [Source:HGNC Symbol;Acc:HGNC:23590]	protein_coding					1		1
ENSG00000189129	PLAC9	placenta specific 9 [Source:HGNC Symbol;Acc:HGNC:19255]	protein_coding					1		1
ENSG00000189132	FAM47B	family with sequence similarity 47 member B [Source:HGNC Symbol;Acc:HGNC:26659]	protein_coding					1		1
ENSG00000196188	CTSE	cathepsin E [Source:HGNC Symbol;Acc:HGNC:2530]	protein_coding			1				1
ENSG00000196344	ADH7	alcohol dehydrogenase 7 (class IV), mu or sigma polypeptide [Source:HGNC Symbol;Acc:HGNC:256]	protein_coding			1				1
ENSG00000196407	THEM5	thioesterase superfamily member 5 [Source:HGNC Symbol;Acc:HGNC:26755]	protein_coding					1		1
ENSG00000196408	NOXO1	NADPH oxidase organizer 1 [Source:HGNC Symbol;Acc:HGNC:19404]	protein_coding					1		1
ENSG00000196839	ADA	adenosine deaminase [Source:HGNC Symbol;Acc:HGNC:186]	protein_coding					1		1
ENSG00000197168	NEK5	NIMA-related kinase 5 [Source:HGNC Symbol;Acc:HGNC:7748]	protein_coding					1		1
ENSG00000197353	LYPD2	LY6/PLAUR domain containing 2 [Source:HGNC Symbol;Acc:HGNC:25215]	protein_coding					1		1
ENSG00000197364	S100A7L2	S100 calcium binding protein A7 like 2 [Source:HGNC Symbol;Acc:HGNC:21655]	protein_coding					1		1
ENSG00000197408	CYP2B6	cytochrome P450 family 2 subfamily B member 6 [Source:HGNC Symbol;Acc:HGNC:2615]	protein_coding					1		1
ENSG00000197467	COL13A1	collagen, type XIII, alpha 1 [Source:HGNC Symbol;Acc:HGNC:2190]	protein_coding					1		1
ENSG00000197506	SLC28A3	solute carrier family 28 (concentrative nucleoside transporter), member 3 [Source:HGNC Symbol;Acc:HGNC:16484]	protein_coding					1		1
ENSG00000197616	MYH6	myosin, heavy chain 6, cardiac muscle, alpha [Source:HGNC Symbol;Acc:HGNC:7576]	protein_coding				1			1
ENSG00000197632	SERPINB2	serpin peptidase inhibitor, clade B (ovalbumin), member 2 [Source:HGNC Symbol;Acc:HGNC:8584]	protein_coding					1		1
ENSG00000197728	RPS26	ribosomal protein S26 [Source:HGNC Symbol;Acc:HGNC:10414]	protein_coding					1		1
ENSG00000197748	CFAP43	cilia and flagella associated protein 43 [Source:HGNC Symbol;Acc:HGNC:26684]	protein_coding					1		1
ENSG00000197838	CYP2A13	cytochrome P450 family 2 subfamily A member 13 [Source:HGNC Symbol;Acc:HGNC:2608]	protein_coding			1				1
ENSG00000197870	PRB3	proline-rich protein BstNI subfamily 3 [Source:HGNC Symbol;Acc:HGNC:9339]	protein_coding			1				1
ENSG00000197915	HRNR	hornerin [Source:HGNC Symbol;Acc:HGNC:20846]	protein_coding					1		1
ENSG00000197919	IFNA1	interferon, alpha 1 [Source:HGNC Symbol;Acc:HGNC:5417]	protein_coding					1		1
ENSG00000197956	S100A6	S100 calcium binding protein A6 [Source:HGNC Symbol;Acc:HGNC:10496]	protein_coding					1		1
ENSG00000198092	TMPRSS11F	transmembrane protease, serine 11F [Source:HGNC Symbol;Acc:HGNC:29994]	protein_coding					1		1
ENSG00000198173	FAM47C	family with sequence similarity 47 member C [Source:HGNC Symbol;Acc:HGNC:25301]	protein_coding					1		1
ENSG00000198390	KRTAP13-1	keratin associated protein 13-1 [Source:HGNC Symbol;Acc:HGNC:18924]	protein_coding			1				1
ENSG00000198452	OR14L1P	olfactory receptor family 14 subfamily L member 1 pseudogene [Source:HGNC Symbol;Acc:HGNC:15023]	unprocessed_pseudogene			1				1
ENSG00000198520	C1orf228	chromosome 1 open reading frame 228 [Source:HGNC Symbol;Acc:HGNC:34345]	protein_coding					1		1
ENSG00000198759	EGFL6	EGF-like-domain, multiple 6 [Source:HGNC Symbol;Acc:HGNC:3235]	protein_coding					1		1
ENSG00000198812	LRRC10	leucine rich repeat containing 10 [Source:HGNC Symbol;Acc:HGNC:20264]	protein_coding				1			1
ENSG00000198854	C1orf68	chromosome 1 open reading frame 68 [Source:HGNC Symbol;Acc:HGNC:29468]	protein_coding					1		1
ENSG00000199245	Y_RNA	Y RNA [Source:RFAM;Acc:RF00019]	misc_RNA					1		1
ENSG00000199273	Y_RNA	Y RNA [Source:RFAM;Acc:RF00019]	misc_RNA					1		1
ENSG00000199318	RNA5SP52	RNA, 5S ribosomal pseudogene 52 [Source:HGNC Symbol;Acc:HGNC:42829]	rRNA			1				1
ENSG00000199357	Y_RNA	Y RNA [Source:RFAM;Acc:RF00019]	misc_RNA			1				1
ENSG00000199593	SNORD114-14	small nucleolar RNA, C/D box 114-14 [Source:HGNC Symbol;Acc:HGNC:33002]	snoRNA					1		1
ENSG00000199697	RNU6-446P	RNA, U6 small nuclear 446, pseudogene [Source:HGNC Symbol;Acc:HGNC:47409]	snRNA			1				1
ENSG00000199700	RNU6-223P	RNA, U6 small nuclear 223, pseudogene [Source:HGNC Symbol;Acc:HGNC:47186]	snRNA					1		1
ENSG00000199805	RNU1-134P	RNA, U1 small nuclear 134, pseudogene [Source:HGNC Symbol;Acc:HGNC:48476]	snRNA				1			1
ENSG00000199840	Y_RNA	Y RNA [Source:RFAM;Acc:RF00019]	misc_RNA					1		1
ENSG00000199890	Y_RNA	Y RNA [Source:RFAM;Acc:RF00019]	misc_RNA					1		1
ENSG00000199899	Y_RNA	Y RNA [Source:RFAM;Acc:RF00019]	misc_RNA			1				1
ENSG00000199942	SNORD114-19	small nucleolar RNA, C/D box 114-19 [Source:HGNC Symbol;Acc:HGNC:33007]	snoRNA					1		1
ENSG00000200052	Y_RNA	Y RNA [Source:RFAM;Acc:RF00019]	misc_RNA					1		1
ENSG00000200150	SNORD113	Small nucleolar RNA SNORD113/SNORD114 family [Source:RFAM;Acc:RF00181]	snoRNA					1		1
ENSG00000200298	Y_RNA	Y RNA [Source:RFAM;Acc:RF00019]	misc_RNA					1		1
ENSG00000200351	Y_RNA	Y RNA [Source:RFAM;Acc:RF00019]	misc_RNA					1		1
ENSG00000200372	RNU5E-8P	RNA, U5E small nuclear 8, pseudogene [Source:HGNC Symbol;Acc:HGNC:42528]	snRNA			1				1
ENSG00000200385	SNORA42	Small nucleolar RNA SNORA42/SNORA80 family [Source:RFAM;Acc:RF00406]	snoRNA			1				1
ENSG00000200389	RNU6-509P	RNA, U6 small nuclear 509, pseudogene [Source:HGNC Symbol;Acc:HGNC:47472]	snRNA			1				1
ENSG00000200443	RNU6-1066P	RNA, U6 small nuclear 1066, pseudogene [Source:HGNC Symbol;Acc:HGNC:48029]	snRNA					1		1
ENSG00000200506	Y_RNA	Y RNA [Source:RFAM;Acc:RF00019]	misc_RNA			1				1
ENSG00000200597	RNU1-87P	RNA, U1 small nuclear 87, pseudogene [Source:HGNC Symbol;Acc:HGNC:48429]	snRNA					1		1
ENSG00000200817	RNU6-899P	RNA, U6 small nuclear 899, pseudogene [Source:HGNC Symbol;Acc:HGNC:47862]	snRNA					1		1
ENSG00000200860	Y_RNA	Y RNA [Source:RFAM;Acc:RF00019]	misc_RNA					1		1
ENSG00000200985	RNA5SP493	RNA, 5S ribosomal pseudogene 493 [Source:HGNC Symbol;Acc:HGNC:43393]	rRNA			1				1
ENSG00000200999	SNORD74	Small nucleolar RNA SNORD74 [Source:RFAM;Acc:RF00284]	snoRNA			1				1
ENSG00000201114	Y_RNA	Y RNA [Source:RFAM;Acc:RF00019]	misc_RNA					1		1
ENSG00000201178	Y_RNA	Y RNA [Source:RFAM;Acc:RF00019]	misc_RNA					1		1
ENSG00000201207	Y_RNA	Y RNA [Source:RFAM;Acc:RF00019]	misc_RNA					1		1
ENSG00000201227	RNA5-8SP3	RNA, 5.8S ribosomal pseudogene 3 [Source:HGNC Symbol;Acc:HGNC:41957]	rRNA			1				1
ENSG00000201298	RNU6-1164P	RNA, U6 small nuclear 1164, pseudogene [Source:HGNC Symbol;Acc:HGNC:48127]	snRNA			1				1
ENSG00000201315	RN7SKP227	RNA, 7SK small nuclear pseudogene 227 [Source:HGNC Symbol;Acc:HGNC:45951]	misc_RNA					1		1
ENSG00000201343	Y_RNA	Y RNA [Source:RFAM;Acc:RF00019]	misc_RNA			1				1
ENSG00000201412	Y_RNA	Y RNA [Source:RFAM;Acc:RF00019]	misc_RNA					1		1
ENSG00000201444	RNU6-1082P	RNA, U6 small nuclear 1082, pseudogene [Source:HGNC Symbol;Acc:HGNC:48045]	snRNA			1				1
ENSG00000201448	SNORA63	Small nucleolar RNA SNORA63 [Source:RFAM;Acc:RF00092]	snoRNA			1				1
ENSG00000201498	Y_RNA	Y RNA [Source:RFAM;Acc:RF00019]	misc_RNA			1				1
ENSG00000201557	SNORD114-15	small nucleolar RNA, C/D box 114-15 [Source:HGNC Symbol;Acc:HGNC:33003]	snoRNA					1		1
ENSG00000201563	Y_RNA	Y RNA [Source:RFAM;Acc:RF00019]	misc_RNA					1		1
ENSG00000201594	RNA5SP517	RNA, 5S ribosomal pseudogene 517 [Source:HGNC Symbol;Acc:HGNC:43417]	rRNA			1				1
ENSG00000201622	RNU6-621P	RNA, U6 small nuclear 621, pseudogene [Source:HGNC Symbol;Acc:HGNC:47584]	snRNA			1				1
ENSG00000201635	Y_RNA	Y RNA [Source:RFAM;Acc:RF00019]	misc_RNA					1		1
ENSG00000201690	RNY1P2	RNA, Ro-associated Y1 pseudogene 2 [Source:HGNC Symbol;Acc:HGNC:42479]	misc_RNA					1		1
ENSG00000201894	RNU6-967P	RNA, U6 small nuclear 967, pseudogene [Source:HGNC Symbol;Acc:HGNC:47930]	snRNA			1				1
ENSG00000201900	RNY1P13	RNA, Ro-associated Y1 pseudogene 13 [Source:HGNC Symbol;Acc:HGNC:50876]	misc_RNA					1		1
ENSG00000201988	Y_RNA	Y RNA [Source:RFAM;Acc:RF00019]	misc_RNA					1		1
ENSG00000202047	RNA5SP324	RNA, 5S ribosomal pseudogene 324 [Source:HGNC Symbol;Acc:HGNC:43224]	rRNA			1				1
ENSG00000202270	SNORD114-12	small nucleolar RNA, C/D box 114-12 [Source:HGNC Symbol;Acc:HGNC:33000]	snoRNA					1		1
ENSG00000202273	Y_RNA	Y RNA [Source:RFAM;Acc:RF00019]	misc_RNA					1		1
ENSG00000202297	RNY3P12	RNA, Ro-associated Y3 pseudogene 12 [Source:HGNC Symbol;Acc:HGNC:50888]	misc_RNA			1				1
ENSG00000202410	Y_RNA	Y RNA [Source:RFAM;Acc:RF00019]	misc_RNA			1				1
ENSG00000203472	RP11-77K12.4		antisense			1				1
ENSG00000203757	OR6K3	olfactory receptor family 6 subfamily K member 3 [Source:HGNC Symbol;Acc:HGNC:15030]	protein_coding			1				1
ENSG00000203786	KPRP	keratinocyte proline-rich protein [Source:HGNC Symbol;Acc:HGNC:31823]	protein_coding					1		1
ENSG00000203857	HSD3B1	hydroxy-delta-5-steroid dehydrogenase, 3 beta- and steroid delta-isomerase 1 [Source:HGNC Symbol;Acc:HGNC:5217]	protein_coding				1			1
ENSG00000203859	HSD3B2	hydroxy-delta-5-steroid dehydrogenase, 3 beta- and steroid delta-isomerase 2 [Source:HGNC Symbol;Acc:HGNC:5218]	protein_coding				1			1
ENSG00000203907	OOEP	oocyte expressed protein [Source:HGNC Symbol;Acc:HGNC:21382]	protein_coding					1		1
ENSG00000204010	IFIT1B	interferon induced protein with tetratricopeptide repeats 1B [Source:HGNC Symbol;Acc:HGNC:23442]	protein_coding			1				1
ENSG00000204021	LIPK	lipase, family member K [Source:HGNC Symbol;Acc:HGNC:23444]	protein_coding					1		1
ENSG00000204049	RP11-126H7.4		antisense			1				1
ENSG00000204121	ECEL1P1	endothelin converting enzyme-like 1, pseudogene 1 [Source:HGNC Symbol;Acc:HGNC:14017]	unprocessed_pseudogene			1				1
ENSG00000204174	NPY4R	neuropeptide Y receptor Y4 [Source:HGNC Symbol;Acc:HGNC:9329]	protein_coding					1		1
ENSG00000204334	ERICH2	glutamate rich 2 [Source:HGNC Symbol;Acc:HGNC:44395]	protein_coding					1		1
ENSG00000204421	LY6G6C	lymphocyte antigen 6 complex, locus G6C [Source:HGNC Symbol;Acc:HGNC:13936]	protein_coding					1		1
ENSG00000204776	IGKV1OR-3	immunoglobulin kappa variable 1/OR-3 (pseudogene) [Source:HGNC Symbol;Acc:HGNC:5762]	IG_V_pseudogene			1				1
ENSG00000204889	KRT40	keratin 40, type I [Source:HGNC Symbol;Acc:HGNC:26707]	protein_coding			1				1
ENSG00000204936	CD177	CD177 molecule [Source:HGNC Symbol;Acc:HGNC:30072]	protein_coding					1		1
ENSG00000204979	MS4A13	membrane-spanning 4-domains, subfamily A, member 13 [Source:HGNC Symbol;Acc:HGNC:16674]	protein_coding					1		1
ENSG00000205025	OR5G5P	olfactory receptor family 5 subfamily G member 5 pseudogene [Source:HGNC Symbol;Acc:HGNC:15289]	transcribed_unprocessed_pseudogene			1				1
ENSG00000205300	RP11-352D3.2		lincRNA			1				1
ENSG00000205420	KRT6A	keratin 6A, type II [Source:HGNC Symbol;Acc:HGNC:6443]	protein_coding			1				1
ENSG00000205628	LINC01446	long intergenic non-protein coding RNA 1446 [Source:HGNC Symbol;Acc:HGNC:50773]	lincRNA			1				1
ENSG00000205678	TECRL	trans-2,3-enoyl-CoA reductase-like [Source:HGNC Symbol;Acc:HGNC:27365]	protein_coding				1			1
ENSG00000205835	GMNC	geminin coiled-coil domain containing [Source:HGNC Symbol;Acc:HGNC:40049]	protein_coding					1		1
ENSG00000206177	HBM	hemoglobin subunit mu [Source:HGNC Symbol;Acc:HGNC:4826]	protein_coding			1				1
ENSG00000206384	COL6A6	collagen, type VI, alpha 6 [Source:HGNC Symbol;Acc:HGNC:27023]	protein_coding			1				1
ENSG00000206530	CFAP44	cilia and flagella associated protein 44 [Source:HGNC Symbol;Acc:HGNC:25631]	protein_coding					1		1
ENSG00000206599	RNU6-841P	RNA, U6 small nuclear 841, pseudogene [Source:HGNC Symbol;Acc:HGNC:47804]	snRNA					1		1
ENSG00000206630	SNORD60	small nucleolar RNA, C/D box 60 [Source:HGNC Symbol;Acc:HGNC:10217]	snoRNA			1				1
ENSG00000206749	RNU6-1083P	RNA, U6 small nuclear 1083, pseudogene [Source:HGNC Symbol;Acc:HGNC:48046]	snRNA					1		1
ENSG00000206814	Y_RNA	Y RNA [Source:RFAM;Acc:RF00019]	misc_RNA					1		1
ENSG00000206862	Y_RNA	Y RNA [Source:RFAM;Acc:RF00019]	misc_RNA					1		1
ENSG00000206880	RNU6-1310P	RNA, U6 small nuclear 1310, pseudogene [Source:HGNC Symbol;Acc:HGNC:48273]	snRNA					1		1
ENSG00000206918	RNU6-1181P	RNA, U6 small nuclear 1181, pseudogene [Source:HGNC Symbol;Acc:HGNC:48144]	snRNA			1				1
ENSG00000206935	RNU6-514P	RNA, U6 small nuclear 514, pseudogene [Source:HGNC Symbol;Acc:HGNC:47477]	snRNA			1				1
ENSG00000206964	Y_RNA	Y RNA [Source:RFAM;Acc:RF00019]	misc_RNA					1		1
ENSG00000206965	RNU6-5P	RNA, U6 small nuclear 5, pseudogene [Source:HGNC Symbol;Acc:HGNC:34249]	snRNA					1		1
ENSG00000207009	Y_RNA	Y RNA [Source:RFAM;Acc:RF00019]	misc_RNA					1		1
ENSG00000207042	RNU6-196P	RNA, U6 small nuclear 196, pseudogene [Source:HGNC Symbol;Acc:HGNC:47159]	snRNA			1				1
ENSG00000207086	Y_RNA	Y RNA [Source:RFAM;Acc:RF00019]	misc_RNA					1		1
ENSG00000207101	Y_RNA	Y RNA [Source:RFAM;Acc:RF00019]	misc_RNA			1				1
ENSG00000207117	Y_RNA	Y RNA [Source:RFAM;Acc:RF00019]	misc_RNA			1				1
ENSG00000207208	RNU6-790P	RNA, U6 small nuclear 790, pseudogene [Source:HGNC Symbol;Acc:HGNC:47753]	snRNA					1		1
ENSG00000207302	Y_RNA	Y RNA [Source:RFAM;Acc:RF00019]	misc_RNA					1		1
ENSG00000207306	RNU6-1152P	RNA, U6 small nuclear 1152, pseudogene [Source:HGNC Symbol;Acc:HGNC:48115]	snRNA			1				1
ENSG00000207326	Y_RNA	Y RNA [Source:RFAM;Acc:RF00019]	misc_RNA					1		1
ENSG00000207368	Y_RNA	Y RNA [Source:RFAM;Acc:RF00019]	misc_RNA					1		1
ENSG00000207419	SNORA67	Small nucleolar RNA SNORA67 [Source:RFAM;Acc:RF00272]	snoRNA					1		1
ENSG00000207467	Y_RNA	Y RNA [Source:RFAM;Acc:RF00019]	misc_RNA					1		1
ENSG00000207562	MIR34C	microRNA 34c [Source:HGNC Symbol;Acc:HGNC:31637]	miRNA			1				1
ENSG00000207624	MIR194-1	microRNA 194-1 [Source:HGNC Symbol;Acc:HGNC:31564]	miRNA			1				1
ENSG00000207728	MIR449B	microRNA 449b [Source:HGNC Symbol;Acc:HGNC:32794]	miRNA					1		1
ENSG00000207836	MIR650	microRNA 650 [Source:HGNC Symbol;Acc:HGNC:32906]	miRNA			1				1
ENSG00000207963	MIR569	microRNA 569 [Source:HGNC Symbol;Acc:HGNC:32825]	miRNA			1				1
ENSG00000207980	MIR23A	microRNA 23a [Source:HGNC Symbol;Acc:HGNC:31605]	miRNA			1				1
ENSG00000209582	SNORA48	small nucleolar RNA, H/ACA box 48 [Source:HGNC Symbol;Acc:HGNC:32641]	snoRNA					1		1
ENSG00000210841	RNU6ATAC26P	RNA, U6atac small nuclear 26, pseudogene [Source:HGNC Symbol;Acc:HGNC:46925]	snRNA			1				1
ENSG00000211563	AC115099.1		miRNA			1				1
ENSG00000211626	IGKV6D-41	immunoglobulin kappa variable 6D-41 (non-functional) [Source:HGNC Symbol;Acc:HGNC:5838]	IG_V_gene			1				1
ENSG00000211854	TRAJ35	T cell receptor alpha joining 35 (non-functional) [Source:HGNC Symbol;Acc:HGNC:12065]	TR_J_gene			1				1
ENSG00000211865	TRAJ24	T cell receptor alpha joining 24 [Source:HGNC Symbol;Acc:HGNC:12053]	TR_J_gene			1				1
ENSG00000211961	IGHV1-45	immunoglobulin heavy variable 1-45 [Source:HGNC Symbol;Acc:HGNC:5553]	IG_V_gene			1				1
ENSG00000211995	AP000428.1		miRNA			1				1
ENSG00000212040	MIR543	microRNA 543 [Source:HGNC Symbol;Acc:HGNC:33664]	miRNA			1				1
ENSG00000212172	RNU1-149P	RNA, U1 small nuclear 149, pseudogene [Source:HGNC Symbol;Acc:HGNC:48491]	snRNA					1		1
ENSG00000212181	SNORA48	Small nucleolar RNA SNORA48 [Source:RFAM;Acc:RF00554]	snoRNA					1		1
ENSG00000212214	SNORA48	Small nucleolar RNA SNORA48 [Source:RFAM;Acc:RF00554]	snoRNA					1		1
ENSG00000212228	SNORA48	Small nucleolar RNA SNORA48 [Source:RFAM;Acc:RF00554]	snoRNA					1		1
ENSG00000212383	SNORA48	Small nucleolar RNA SNORA48 [Source:RFAM;Acc:RF00554]	snoRNA					1		1
ENSG00000212391	SNORA48	Small nucleolar RNA SNORA48 [Source:RFAM;Acc:RF00554]	snoRNA					1		1
ENSG00000212429	RNU11-6P	RNA, U11 small nuclear 6, pseudogene [Source:HGNC Symbol;Acc:HGNC:46946]	snRNA			1				1
ENSG00000212445	SNORA48	Small nucleolar RNA SNORA48 [Source:RFAM;Acc:RF00554]	snoRNA					1		1
ENSG00000212458	SNORA48	Small nucleolar RNA SNORA48 [Source:RFAM;Acc:RF00554]	snoRNA					1		1
ENSG00000212479	U3	Small nucleolar RNA U3 [Source:RFAM;Acc:RF00012]	snoRNA			1				1
ENSG00000212604	SNORA48	Small nucleolar RNA SNORA48 [Source:RFAM;Acc:RF00554]	snoRNA					1		1
ENSG00000212605	RNU1-56P	RNA, U1 small nuclear 56, pseudogene [Source:HGNC Symbol;Acc:HGNC:48398]	snRNA			1				1
ENSG00000212626	SNORA48	Small nucleolar RNA SNORA48 [Source:RFAM;Acc:RF00554]	snoRNA					1		1
ENSG00000213022	KLK9	kallikrein related peptidase 9 [Source:HGNC Symbol;Acc:HGNC:6370]	protein_coding					1		1
ENSG00000213204	RP3-382I10.7	UPF0704 protein C6orf165 [Source:UniProtKB/Swiss-Prot;Acc:Q8IYR0]	protein_coding					1		1
ENSG00000213480	RP11-364P2.2		processed_pseudogene			1				1
ENSG00000213853	EMP2	epithelial membrane protein 2 [Source:HGNC Symbol;Acc:HGNC:3334]	protein_coding					1		1
ENSG00000213906	LTB4R2	leukotriene B4 receptor 2 [Source:HGNC Symbol;Acc:HGNC:19260]	protein_coding					1		1
ENSG00000213934	HBG1	hemoglobin subunit gamma 1 [Source:HGNC Symbol;Acc:HGNC:4831]	protein_coding			1				1
ENSG00000214042	IFNA7	interferon, alpha 7 [Source:HGNC Symbol;Acc:HGNC:5428]	protein_coding					1		1
ENSG00000214351	OR1X5P	olfactory receptor family 1 subfamily X member 5 pseudogene [Source:HGNC Symbol;Acc:HGNC:31245]	unprocessed_pseudogene			1				1
ENSG00000214487	OR7E148P	olfactory receptor family 7 subfamily E member 148 pseudogene [Source:HGNC Symbol;Acc:HGNC:19642]	unprocessed_pseudogene			1				1
ENSG00000214782	MS4A18	membrane-spanning 4-domains, subfamily A, member 18 [Source:HGNC Symbol;Acc:HGNC:37636]	protein_coding			1				1
ENSG00000214822	KRT16P3	keratin 16 pseudogene 3 [Source:HGNC Symbol;Acc:HGNC:37808]	transcribed_unprocessed_pseudogene			1				1
ENSG00000214853	RP11-509M23.1		processed_pseudogene			1				1
ENSG00000214856	KRT16P1	keratin 16 pseudogene 1 [Source:HGNC Symbol;Acc:HGNC:6420]	transcribed_unprocessed_pseudogene			1				1
ENSG00000215029	TCP11X2	t-complex 11 family, X-linked 2 [Source:HGNC Symbol;Acc:HGNC:48335]	protein_coding					1		1
ENSG00000215097	DUSP8P3	dual specificity phosphatase 8 pseudogene 3 [Source:HGNC Symbol;Acc:HGNC:3077]	processed_pseudogene			1				1
ENSG00000215182	MUC5AC	mucin 5AC, oligomeric mucus/gel-forming [Source:HGNC Symbol;Acc:HGNC:7515]	protein_coding			1				1
ENSG00000215317	THUMPD1P1	THUMP domain containing 1 pseudogene 1 [Source:HGNC Symbol;Acc:HGNC:23808]	processed_pseudogene			1				1
ENSG00000215378	DEFT1P	defensin, theta 1 pseudogene [Source:HGNC Symbol;Acc:HGNC:18339]	unprocessed_pseudogene			1				1
ENSG00000215381	RP5-1057J7.1		processed_pseudogene			1				1
ENSG00000215529	EFCAB8	EF-hand calcium binding domain 8 [Source:HGNC Symbol;Acc:HGNC:34532]	protein_coding					1		1
ENSG00000215853	RPTN	repetin [Source:HGNC Symbol;Acc:HGNC:26809]	protein_coding					1		1
ENSG00000215912	TTC34	tetratricopeptide repeat domain 34 [Source:HGNC Symbol;Acc:HGNC:34297]	protein_coding					1		1
ENSG00000215934	AC008166.1		miRNA			1				1
ENSG00000218029	RP1-232L24.2		processed_pseudogene			1				1
ENSG00000218186	KRT8P43	keratin 8 pseudogene 43 [Source:HGNC Symbol;Acc:HGNC:39877]	processed_pseudogene			1				1
ENSG00000218337	RP4-724P12.1		processed_pseudogene			1				1
ENSG00000219249	AMZ2P2	archaelysin family metallopeptidase 2 pseudogene 2 [Source:HGNC Symbol;Acc:HGNC:38072]	processed_pseudogene			1				1
ENSG00000221230	MIR548L	microRNA 548l [Source:HGNC Symbol;Acc:HGNC:35292]	miRNA			1				1
ENSG00000221416	AL133232.1		miRNA			1				1
ENSG00000221786	AC004673.1		miRNA			1				1
ENSG00000222123	RNA5SP390	RNA, 5S ribosomal pseudogene 390 [Source:HGNC Symbol;Acc:HGNC:43290]	rRNA			1				1
ENSG00000222305	Y_RNA	Y RNA [Source:RFAM;Acc:RF00019]	misc_RNA			1				1
ENSG00000222335	Y_RNA	Y RNA [Source:RFAM;Acc:RF00019]	misc_RNA			1				1
ENSG00000222351	RNY1P15	RNA, Ro-associated Y1 pseudogene 15 [Source:HGNC Symbol;Acc:HGNC:50878]	misc_RNA					1		1
ENSG00000222394	Y_RNA	Y RNA [Source:RFAM;Acc:RF00019]	misc_RNA					1		1
ENSG00000222404	RN7SKP281	RNA, 7SK small nuclear pseudogene 281 [Source:HGNC Symbol;Acc:HGNC:46005]	misc_RNA			1				1
ENSG00000222409	AC103996.1		miRNA			1				1
ENSG00000222429	RNU6-955P	RNA, U6 small nuclear 955, pseudogene [Source:HGNC Symbol;Acc:HGNC:47918]	snRNA						1	1
ENSG00000222499	RN7SKP177	RNA, 7SK small nuclear pseudogene 177 [Source:HGNC Symbol;Acc:HGNC:45901]	misc_RNA					1		1
ENSG00000222511	Y_RNA	Y RNA [Source:RFAM;Acc:RF00019]	misc_RNA					1		1
ENSG00000222558	RNU6-1064P	RNA, U6 small nuclear 1064, pseudogene [Source:HGNC Symbol;Acc:HGNC:48027]	snRNA			1				1
ENSG00000222586	AC010999.1		miRNA			1				1
ENSG00000222610	RNU6-402P	RNA, U6 small nuclear 402, pseudogene [Source:HGNC Symbol;Acc:HGNC:47365]	snRNA			1				1
ENSG00000222635	RNU6-1203P	RNA, U6 small nuclear 1203, pseudogene [Source:HGNC Symbol;Acc:HGNC:48166]	snRNA			1				1
ENSG00000222889	RN7SKP29	RNA, 7SK small nuclear pseudogene 29 [Source:HGNC Symbol;Acc:HGNC:45753]	misc_RNA			1				1
ENSG00000223039	RN7SKP268	RNA, 7SK small nuclear pseudogene 268 [Source:HGNC Symbol;Acc:HGNC:45992]	misc_RNA			1				1
ENSG00000223188	Y_RNA	Y RNA [Source:RFAM;Acc:RF00019]	misc_RNA					1		1
ENSG00000223191	RNU6-293P	RNA, U6 small nuclear 293, pseudogene [Source:HGNC Symbol;Acc:HGNC:47256]	snRNA					1		1
ENSG00000223200	AC008836.1		miRNA			1				1
ENSG00000223203	RNA5SP221	RNA, 5S ribosomal pseudogene 221 [Source:HGNC Symbol;Acc:HGNC:43121]	rRNA			1				1
ENSG00000223259	RNA5SP508	RNA, 5S ribosomal pseudogene 508 [Source:HGNC Symbol;Acc:HGNC:43408]	rRNA			1				1
ENSG00000223274	RNA5SP498	RNA, 5S ribosomal pseudogene 498 [Source:HGNC Symbol;Acc:HGNC:43398]	rRNA			1				1
ENSG00000223281	RN7SKP85	RNA, 7SK small nuclear pseudogene 85 [Source:HGNC Symbol;Acc:HGNC:45809]	misc_RNA					1		1
ENSG00000223302	Y_RNA	Y RNA [Source:RFAM;Acc:RF00019]	misc_RNA					1		1
ENSG00000223322	AL033378.1		miRNA			1				1
ENSG00000223609	HBD	hemoglobin subunit delta [Source:HGNC Symbol;Acc:HGNC:4829]	protein_coding			1				1
ENSG00000223669	RP11-93B14.4		antisense			1				1
ENSG00000223707	SFR1P2	SFR1 pseudogene 2 [Source:HGNC Symbol;Acc:HGNC:51532]	processed_pseudogene			1				1
ENSG00000223786	RP11-554D15.1		lincRNA			1				1
ENSG00000223915	DPPA2P1	developmental pluripotency associated 2 pseudogene 1 [Source:HGNC Symbol;Acc:HGNC:38448]	processed_pseudogene			1				1
ENSG00000224016	RP11-728K20.1		unprocessed_pseudogene			1				1
ENSG00000224090	AC097468.4		antisense			1				1
ENSG00000224091	AC104389.16		antisense			1				1
ENSG00000224177	LINC00570	long intergenic non-protein coding RNA 570 [Source:HGNC Symbol;Acc:HGNC:43717]	lincRNA			1				1
ENSG00000224228	RP1-15D23.2		lincRNA			1				1
ENSG00000224274	ENSAP1	endosulfine alpha pseudogene 1 [Source:HGNC Symbol;Acc:HGNC:16588]	processed_pseudogene			1				1
ENSG00000224405	LINC00572	long intergenic non-protein coding RNA 572 [Source:HGNC Symbol;Acc:HGNC:43722]	antisense			1				1
ENSG00000224511	LINC00365	long intergenic non-protein coding RNA 365 [Source:HGNC Symbol;Acc:HGNC:42687]	lincRNA			1				1
ENSG00000224620	MEF2AP1	myocyte enhancer factor 2A pseudogene 1 [Source:HGNC Symbol;Acc:HGNC:6994]	processed_pseudogene			1				1
ENSG00000224852	MTND5P24	mitochondrially encoded NADH:ubiquinone oxidoreductase core subunit 5 pseudogene 24 [Source:HGNC Symbol;Acc:HGNC:42286]	processed_pseudogene			1				1
ENSG00000224906	RP1-102E24.9		processed_pseudogene			1				1
ENSG00000224999	VTA1P1	vesicle (multivesicular body) trafficking 1 pseudogene 1 [Source:HGNC Symbol;Acc:HGNC:50483]	processed_pseudogene			1				1
ENSG00000225008	RP13-228J13.6		processed_pseudogene			1				1
ENSG00000225098	BCRP1	breakpoint cluster region pseudogene 1 [Source:HGNC Symbol;Acc:HGNC:39073]	unprocessed_pseudogene			1				1
ENSG00000225473	ATP13A4-AS1	ATP13A4 antisense RNA 1 [Source:HGNC Symbol;Acc:HGNC:41095]	antisense			1				1
ENSG00000225603	RP11-325P15.1		processed_pseudogene			1				1
ENSG00000225690	TREML5P	triggering receptor expressed on myeloid cells like 5, pseudogene [Source:HGNC Symbol;Acc:HGNC:30808]	unprocessed_pseudogene			1				1
ENSG00000226133	RP4-683M8.2		lincRNA			1				1
ENSG00000226286	RP1-163G9.2		antisense			1				1
ENSG00000226321	CROCC2	ciliary rootlet coiled-coil, rootletin family member 2 [Source:HGNC Symbol;Acc:HGNC:51677]	protein_coding			1				1
ENSG00000226434	RP11-1L9.1		lincRNA			1				1
ENSG00000226594	RP11-550C4.6		lincRNA		1					1
ENSG00000226673	LINC01108	long intergenic non-protein coding RNA 1108 [Source:HGNC Symbol;Acc:HGNC:49234]	lincRNA			1				1
ENSG00000226738	CTA-384D8.31		antisense			1				1
ENSG00000226804	RP4-675G8.3		processed_pseudogene			1				1
ENSG00000226806	AC011893.3		antisense			1				1
ENSG00000226868	RP11-122M14.3		lincRNA			1				1
ENSG00000226886	AC093787.1		processed_pseudogene			1				1
ENSG00000226928	RPS14P4	ribosomal protein S14 pseudogene 4 [Source:HGNC Symbol;Acc:HGNC:36419]	processed_pseudogene			1				1
ENSG00000226943	ALG1L5P	asparagine-linked glycosylation 1-like 5, pseudogene [Source:HGNC Symbol;Acc:HGNC:44374]	unprocessed_pseudogene			1				1
ENSG00000226968	LINC00423	long intergenic non-protein coding RNA 423 [Source:HGNC Symbol;Acc:HGNC:42758]	lincRNA			1				1
ENSG00000227139	RP11-533N14.3		lincRNA			1				1
ENSG00000227307	RP11-95I16.2		lincRNA		1					1
ENSG00000227343	RPL15P1	ribosomal protein L15 pseudogene 1 [Source:HGNC Symbol;Acc:HGNC:16583]	processed_pseudogene			1				1
ENSG00000227433	AC069213.4		processed_pseudogene			1				1
ENSG00000227590	ATP5G1P5	ATP synthase, H+ transporting, mitochondrial Fo complex subunit C1 (subunit 9) pseudogene 5 [Source:HGNC Symbol;Acc:HGNC:39508]	processed_pseudogene			1				1
ENSG00000227620	ALG1L8P	asparagine-linked glycosylation 1-like 8, pseudogene [Source:HGNC Symbol;Acc:HGNC:44377]	unprocessed_pseudogene			1				1
ENSG00000227702	LINC00111	long intergenic non-protein coding RNA 111 [Source:HGNC Symbol;Acc:HGNC:1262]	lincRNA			1				1
ENSG00000227710	LL22NC03-30E12.13		unprocessed_pseudogene			1				1
ENSG00000227791	AC007365.4		processed_pseudogene			1				1
ENSG00000227875	RPL23AP89	ribosomal protein L23a pseudogene 89 [Source:HGNC Symbol;Acc:HGNC:51623]	processed_pseudogene			1				1
ENSG00000227958	RP11-399H11.3		lincRNA			1				1
ENSG00000228049	POLR2J2	polymerase (RNA) II (DNA directed) polypeptide J2 [Source:HGNC Symbol;Acc:HGNC:23208]	protein_coding			1				1
ENSG00000228083	IFNA14	interferon, alpha 14 [Source:HGNC Symbol;Acc:HGNC:5420]	protein_coding					1		1
ENSG00000228095	RP11-361M4.1		processed_pseudogene			1				1
ENSG00000228209	AC073091.2		processed_pseudogene			1				1
ENSG00000228236	TXNP5	thioredoxin pseudogene 5 [Source:HGNC Symbol;Acc:HGNC:49485]	processed_pseudogene			1				1
ENSG00000228648	RP11-568A7.2		lincRNA			1				1
ENSG00000228723	SRGAP3-AS2	SRGAP3 antisense RNA 2 [Source:HGNC Symbol;Acc:HGNC:40899]	antisense			1				1
ENSG00000228997	RP1-186E20.1		processed_pseudogene						1	1
ENSG00000229064	RP11-746P2.5		processed_pseudogene			1				1
ENSG00000229067	RP11-91I11.1		processed_pseudogene			1				1
ENSG00000229111	MED4-AS1	MED4 antisense RNA 1 [Source:HGNC Symbol;Acc:HGNC:39213]	antisense			1				1
ENSG00000229120	CYCSP4	cytochrome c, somatic pseudogene 4 [Source:HGNC Symbol;Acc:HGNC:24413]	processed_pseudogene			1				1
ENSG00000229237	HMGN1P37	high mobility group nucleosome binding domain 1 pseudogene 37 [Source:HGNC Symbol;Acc:HGNC:39421]	processed_pseudogene			1				1
ENSG00000229259	LRRC37A12P	leucine-rich repeat containing 37 member A12, pseudogene [Source:HGNC Symbol;Acc:HGNC:43816]	unprocessed_pseudogene			1				1
ENSG00000229272	RP11-498J9.2		antisense			1				1
ENSG00000229339	RP11-193I22.2		processed_pseudogene			1				1
ENSG00000229404	LINC00858	long intergenic non-protein coding RNA 858 [Source:HGNC Symbol;Acc:HGNC:27276]	lincRNA			1				1
ENSG00000229406	OFD1P4Y	OFD1 pseudogene 4, Y-linked [Source:HGNC Symbol;Acc:HGNC:23876]	unprocessed_pseudogene			1				1
ENSG00000229459	AC023669.1		lincRNA			1				1
ENSG00000229648	RPSAP22	ribosomal protein SA pseudogene 22 [Source:HGNC Symbol;Acc:HGNC:36435]	processed_pseudogene			1				1
ENSG00000229757	RP4-738P11.4		processed_pseudogene			1				1
ENSG00000230088	KRT16P5	keratin 16 pseudogene 5 [Source:HGNC Symbol;Acc:HGNC:37810]	processed_pseudogene			1				1
ENSG00000230101	TUBB3P2	tubulin beta 3 class III pseudogene 2 [Source:HGNC Symbol;Acc:HGNC:42181]	processed_pseudogene			1				1
ENSG00000230118	AC092569.2		processed_pseudogene			1				1
ENSG00000230132	RP5-1193P9.2		processed_pseudogene			1				1
ENSG00000230156	LINC00443	long intergenic non-protein coding RNA 443 [Source:HGNC Symbol;Acc:HGNC:42780]	lincRNA			1				1
ENSG00000230251	PHBP4	prohibitin pseudogene 4 [Source:HGNC Symbol;Acc:HGNC:8916]	processed_pseudogene			1				1
ENSG00000230320	BEND7P1	BEN domain containing 7 pseudogene 1 [Source:HGNC Symbol;Acc:HGNC:51362]	processed_pseudogene			1				1
ENSG00000230398	HINT2P1	histidine triad nucleotide binding protein 2 pseudogene 1 [Source:HGNC Symbol;Acc:HGNC:50311]	processed_pseudogene			1				1
ENSG00000230515	AC092580.3		lincRNA			1				1
ENSG00000230539	AOAH-IT1	AOAH intronic transcript 1 [Source:HGNC Symbol;Acc:HGNC:41307]	sense_intronic			1				1
ENSG00000230657	PRB4	proline-rich protein BstNI subfamily 4 [Source:HGNC Symbol;Acc:HGNC:9340]	protein_coding			1				1
ENSG00000230739	RP11-331H2.4		unprocessed_pseudogene			1				1
ENSG00000230831	AC007349.7		antisense			1				1
ENSG00000230853	AC004159.1		processed_pseudogene			1				1
ENSG00000230988	RPL23AP11	ribosomal protein L23a pseudogene 11 [Source:HGNC Symbol;Acc:HGNC:19808]	processed_pseudogene			1				1
ENSG00000231047	GCNT1P3	glucosaminyl (N-acetyl) transferase 1, core 2 pseudogene 3 [Source:HGNC Symbol;Acc:HGNC:37973]	processed_pseudogene			1				1
ENSG00000231294	AC006994.2		antisense			1				1
ENSG00000231683	RP1-27K12.2		lincRNA		1					1
ENSG00000231698	AP002856.5		lincRNA						1	1
ENSG00000231705	RP11-432J24.2		lincRNA			1				1
ENSG00000231922	AL138479.3		processed_pseudogene			1				1
ENSG00000231980	AC011899.10		antisense			1				1
ENSG00000232192	RP11-62I21.1		antisense			1				1
ENSG00000232234	RP11-203H2.1		lincRNA			1				1
ENSG00000232462	RP11-13E1.5		sense_intronic			1				1
ENSG00000232636	RP11-342C20.2		lincRNA			1				1
ENSG00000232893	IQCA1-AS1	IQCA1 antisense RNA 1 [Source:HGNC Symbol;Acc:HGNC:41137]	antisense			1				1
ENSG00000233349	LINC00333	long intergenic non-protein coding RNA 333 [Source:HGNC Symbol;Acc:HGNC:42050]	lincRNA			1				1
ENSG00000233403	RP11-86A5.1		lincRNA			1				1
ENSG00000233455	RP4-667H12.4		processed_pseudogene			1				1
ENSG00000233460	RPL35AP31	ribosomal protein L35a pseudogene 31 [Source:HGNC Symbol;Acc:HGNC:36284]	processed_pseudogene			1				1
ENSG00000233607	LINC01392	long intergenic non-protein coding RNA 1392 [Source:HGNC Symbol;Acc:HGNC:50668]	lincRNA			1				1
ENSG00000233816	IFNA13	interferon, alpha 13 [Source:HGNC Symbol;Acc:HGNC:5419]	protein_coding					1		1
ENSG00000233915	UBE2Q2P10	ubiquitin conjugating enzyme E2Q family member 2 pseudogene 10 [Source:HGNC Symbol;Acc:HGNC:49518]	processed_pseudogene			1				1
ENSG00000233975	RP11-288L9.1		lincRNA			1				1
ENSG00000234232	RP11-353N4.5		lincRNA			1				1
ENSG00000234458	OR7E130P	olfactory receptor family 7 subfamily E member 130 pseudogene [Source:HGNC Symbol;Acc:HGNC:15053]	unprocessed_pseudogene			1				1
ENSG00000234717	TMEM212-AS1	TMEM212 antisense RNA 1 [Source:HGNC Symbol;Acc:HGNC:41939]	lincRNA			1				1
ENSG00000234829	IFNA17	interferon, alpha 17 [Source:HGNC Symbol;Acc:HGNC:5422]	protein_coding					1		1
ENSG00000234889	RP13-130D24.1		processed_pseudogene			1				1
ENSG00000234986	XX-C2158C12.1		lincRNA			1				1
ENSG00000235318	MTND4LP13	mitochondrially encoded NADH:ubiquinone oxidoreductase core subunit 4L pseudogene 13 [Source:HGNC Symbol;Acc:HGNC:42247]	unprocessed_pseudogene			1				1
ENSG00000235514	LLPHP2	LLP homolog, long-term synaptic facilitation (Aplysia) pseudogene 2 [Source:HGNC Symbol;Acc:HGNC:50492]	processed_pseudogene			1				1
ENSG00000235785	AL109767.1		antisense			1				1
ENSG00000235843	RP13-16H11.5		antisense			1				1
ENSG00000235880	RP11-59O6.3		antisense			1				1
ENSG00000236226	RP11-645N11.3		antisense			1				1
ENSG00000236242	MYO16-AS1	MYO16 antisense RNA 1 [Source:HGNC Symbol;Acc:HGNC:39913]	antisense			1				1
ENSG00000236300	MTND4LP12	mitochondrially encoded NADH:ubiquinone oxidoreductase core subunit 4L pseudogene 12 [Source:HGNC Symbol;Acc:HGNC:42246]	processed_pseudogene			1				1
ENSG00000236453	AC003092.1		lincRNA			1				1
ENSG00000236476	RP11-8J9.5		processed_pseudogene			1				1
ENSG00000236481	AC002331.1		lincRNA			1				1
ENSG00000236580	RP11-95P9.1		processed_pseudogene			1				1
ENSG00000236637	IFNA4	interferon, alpha 4 [Source:HGNC Symbol;Acc:HGNC:5425]	protein_coding					1		1
ENSG00000236651	DLX2-AS1	DLX2 antisense RNA 1 (head to head) [Source:HGNC Symbol;Acc:HGNC:50638]	lincRNA			1				1
ENSG00000236699	ARHGEF38	Rho guanine nucleotide exchange factor 38 [Source:HGNC Symbol;Acc:HGNC:25968]	protein_coding					1		1
ENSG00000236762	RP11-159H3.1		processed_pseudogene						1	1
ENSG00000236938	AC003092.2		lincRNA			1				1
ENSG00000237167	AC128709.2		lincRNA						1	1
ENSG00000237189	RP11-85G21.2		lincRNA						1	1
ENSG00000237227	RP5-1155K23.4		processed_pseudogene			1				1
ENSG00000237267	LINC01519	long intergenic non-protein coding RNA 1519 [Source:HGNC Symbol;Acc:HGNC:51217]	lincRNA			1				1
ENSG00000237271	AC009498.1		lincRNA			1				1
ENSG00000237413	MGC27382	uncharacterized MGC27382 [Source:EntrezGene;Acc:149047]	processed_transcript		1					1
ENSG00000237464	RP3-461P17.9		antisense			1				1
ENSG00000237477	AC093911.1		lincRNA			1				1
ENSG00000237540	RP11-730A19.7		processed_pseudogene			1				1
ENSG00000237674	GSTA7P	glutathione S-transferase alpha 7, pseudogene [Source:HGNC Symbol;Acc:HGNC:4631]	unprocessed_pseudogene			1				1
ENSG00000238344	SNORD126	small nucleolar RNA, C/D box 126 [Source:HGNC Symbol;Acc:HGNC:33565]	snoRNA			1				1
ENSG00000238392	AC093668.1		miRNA			1				1
ENSG00000238835	SCARNA18	small Cajal body-specific RNA 18 [Source:HGNC Symbol;Acc:HGNC:32559]	snoRNA					1		1
ENSG00000239316	RN7SL11P	RNA, 7SL, cytoplasmic 11, pseudogene [Source:HGNC Symbol;Acc:HGNC:46027]	misc_RNA			1				1
ENSG00000239823	Y_RNA	Y RNA [Source:RFAM;Acc:RF00019]	misc_RNA					1		1
ENSG00000239831	RNF7P1	ring finger protein 7 pseudogene 1 [Source:HGNC Symbol;Acc:HGNC:43425]	processed_pseudogene			1				1
ENSG00000239839	DEFA3	defensin alpha 3 [Source:HGNC Symbol;Acc:HGNC:2762]	protein_coding			1				1
ENSG00000239862	IGKV1-37	immunoglobulin kappa variable 1-37 (non-functional) [Source:HGNC Symbol;Acc:HGNC:5739]	IG_V_gene			1				1
ENSG00000239975	IGKV1D-33	immunoglobulin kappa variable 1D-33 [Source:HGNC Symbol;Acc:HGNC:5753]	IG_V_gene			1				1
ENSG00000240250	RN7SL541P	RNA, 7SL, cytoplasmic 541, pseudogene [Source:HGNC Symbol;Acc:HGNC:46557]	misc_RNA			1				1
ENSG00000240490	RN7SL277P	RNA, 7SL, cytoplasmic 277, pseudogene [Source:HGNC Symbol;Acc:HGNC:46293]	misc_RNA			1				1
ENSG00000240541	TM4SF1-AS1	TM4SF1 antisense RNA 1 [Source:HGNC Symbol;Acc:HGNC:40587]	antisense			1				1
ENSG00000240665	LSP1P2	lymphocyte-specific protein 1 pseudogene 2 [Source:HGNC Symbol;Acc:HGNC:39717]	processed_pseudogene			1				1
ENSG00000240707	LINC01168	long intergenic non-protein coding RNA 1168 [Source:HGNC Symbol;Acc:HGNC:49537]	lincRNA			1				1
ENSG00000240927	RN7SL209P	RNA, 7SL, cytoplasmic 209, pseudogene [Source:HGNC Symbol;Acc:HGNC:46225]	misc_RNA			1				1
ENSG00000240964	RN7SL751P	RNA, 7SL, cytoplasmic 751, pseudogene [Source:HGNC Symbol;Acc:HGNC:46767]	misc_RNA			1				1
ENSG00000241243	RN7SL629P	RNA, 7SL, cytoplasmic 629, pseudogene [Source:HGNC Symbol;Acc:HGNC:46645]	misc_RNA			1				1
ENSG00000241356	OR5G3	olfactory receptor family 5 subfamily G member 3 (gene/pseudogene) [Source:HGNC Symbol;Acc:HGNC:15287]	polymorphic_pseudogene			1				1
ENSG00000241418	FAM195CP	family with sequence similarity 195 member C, pseudogene [Source:HGNC Symbol;Acc:HGNC:49629]	processed_pseudogene			1				1
ENSG00000241644	INMT	indolethylamine N-methyltransferase [Source:HGNC Symbol;Acc:HGNC:6069]	protein_coding				1			1
ENSG00000242088	AC090602.2		processed_pseudogene			1				1
ENSG00000242550	SERPINB10	serpin peptidase inhibitor, clade B (ovalbumin), member 10 [Source:HGNC Symbol;Acc:HGNC:8942]	protein_coding					1		1
ENSG00000242578	RP11-469J4.3		lincRNA			1				1
ENSG00000242766	IGKV1D-17	immunoglobulin kappa variable 1D-17 [Source:HGNC Symbol;Acc:HGNC:5749]	IG_V_gene			1				1
ENSG00000242770	RP11-180K7.1		processed_transcript			1				1
ENSG00000242889	RN7SL449P	RNA, 7SL, cytoplasmic 449, pseudogene [Source:HGNC Symbol;Acc:HGNC:46465]	misc_RNA			1				1
ENSG00000243064	ABCC13	ATP binding cassette subfamily C member 13, pseudogene [Source:HGNC Symbol;Acc:HGNC:16022]	transcribed_unprocessed_pseudogene			1				1
ENSG00000243543	WFDC6	WAP four-disulfide core domain 6 [Source:HGNC Symbol;Acc:HGNC:16164]	protein_coding					1		1
ENSG00000243584	RP11-14I2.2		processed_pseudogene			1				1
ENSG00000243635	RP11-281P11.1		processed_pseudogene			1				1
ENSG00000243710	CFAP57	cilia and flagella associated protein 57 [Source:HGNC Symbol;Acc:HGNC:26485]	protein_coding					1		1
ENSG00000243910	TUBA4B	tubulin alpha 4b [Source:HGNC Symbol;Acc:HGNC:18637]	protein_coding			1				1
ENSG00000243911	RN7SL430P	RNA, 7SL, cytoplasmic 430, pseudogene [Source:HGNC Symbol;Acc:HGNC:46446]	misc_RNA			1				1
ENSG00000244088	RPL23AP44	ribosomal protein L23a pseudogene 44 [Source:HGNC Symbol;Acc:HGNC:35955]	processed_pseudogene			1				1
ENSG00000244527	RP11-254G11.1		processed_pseudogene			1				1
ENSG00000244642	RN7SL396P	RNA, 7SL, cytoplasmic 396, pseudogene [Source:HGNC Symbol;Acc:HGNC:46412]	misc_RNA			1				1
ENSG00000244710	RN7SL47P	RNA, 7SL, cytoplasmic 47, pseudogene [Source:HGNC Symbol;Acc:HGNC:46063]	misc_RNA			1				1
ENSG00000244734	HBB	hemoglobin subunit beta [Source:HGNC Symbol;Acc:HGNC:4827]	protein_coding			1				1
ENSG00000248302	BNIP3P41	BCL2/adenovirus E1B 19kDa interacting protein 3 pseudogene 41 [Source:HGNC Symbol;Acc:HGNC:49721]	transcribed_processed_pseudogene			1				1
ENSG00000248430	HMGB3P16	high mobility group box 3 pseudogene 16 [Source:HGNC Symbol;Acc:HGNC:39308]	processed_pseudogene			1				1
ENSG00000248474	CTD-2292M14.1		lincRNA			1				1
ENSG00000248491	RP11-125O18.1		lincRNA			1				1
ENSG00000248545	RP11-302F12.3		lincRNA			1				1
ENSG00000248551	RP11-287F9.2		lincRNA			1				1
ENSG00000248608	RP11-206P5.2		processed_pseudogene			1				1
ENSG00000248654	MTCO3P44	MT-CO3 pseudogene 44 [Source:HGNC Symbol;Acc:HGNC:52147]	unprocessed_pseudogene			1				1
ENSG00000248949	RP11-661C8.2		lincRNA			1				1
ENSG00000248969	CTD-2113L7.1		antisense			1				1
ENSG00000249051	RP11-447E20.1		processed_pseudogene			1				1
ENSG00000249160	RP11-1C1.5		lincRNA			1				1
ENSG00000249169	CTC-529L17.1		lincRNA			1				1
ENSG00000249241	AC195454.1		lincRNA			1				1
ENSG00000249263	PARP4P3	poly(ADP-ribose) polymerase family member 4 pseudogene 3 [Source:HGNC Symbol;Acc:HGNC:274]	transcribed_unprocessed_pseudogene			1				1
ENSG00000249446	TRAJ60	T cell receptor alpha joining 60 (pseudogene) [Source:HGNC Symbol;Acc:HGNC:12093]	TR_J_pseudogene			1				1
ENSG00000249563	RP11-751L19.1		unprocessed_pseudogene			1				1
ENSG00000249610	CTC-441N14.1		antisense			1				1
ENSG00000249621	CTD-2544H17.1		lincRNA			1				1
ENSG00000249639	CTB-138E5.1		antisense			1				1
ENSG00000249848	RP11-212F11.1		processed_pseudogene			1				1
ENSG00000250025	CTC-359M8.1		antisense			1				1
ENSG00000250232	AF196779.12	WD repeat domain phosphoinositide-interacting protein 4	protein_coding			1				1
ENSG00000250234	CTD-2024P10.1		antisense			1				1
ENSG00000250344	RP11-647P12.1		lincRNA			1				1
ENSG00000250361	GYPB	glycophorin B (MNS blood group) [Source:HGNC Symbol;Acc:HGNC:4703]	protein_coding			1				1
ENSG00000250430	RP11-366M4.15		processed_pseudogene			1				1
ENSG00000250431	RP13-577H12.2		antisense			1				1
ENSG00000250437	RP11-116A1.1		lincRNA			1				1
ENSG00000250609	RP11-158C21.2		processed_pseudogene			1				1
ENSG00000250658	RP11-138B4.1		lincRNA			1				1
ENSG00000250688	TRAJ55	T cell receptor alpha joining 55 (pseudogene) [Source:HGNC Symbol;Acc:HGNC:12087]	TR_J_pseudogene			1				1
ENSG00000250816	DCAF13P2	DDB1 and CUL4 associated factor 13 pseudogene 2 [Source:HGNC Symbol;Acc:HGNC:43867]	processed_pseudogene			1				1
ENSG00000251246	RP11-540D14.8		protein_coding			1				1
ENSG00000251537	RP11-385D13.1		protein_coding			1				1
ENSG00000251655	PRB1	proline-rich protein BstNI subfamily 1 [Source:HGNC Symbol;Acc:HGNC:9337]	protein_coding			1				1
ENSG00000251724	RNU7-175P	RNA, U7 small nuclear 175 pseudogene [Source:HGNC Symbol;Acc:HGNC:45709]	snRNA			1				1
ENSG00000251756	RNA5SP385	RNA, 5S ribosomal pseudogene 385 [Source:HGNC Symbol;Acc:HGNC:43285]	rRNA			1				1
ENSG00000251856	MIR449C	microRNA 449c [Source:HGNC Symbol;Acc:HGNC:37302]	miRNA					1		1
ENSG00000251963	AC090420.1		miRNA			1				1
ENSG00000251982	RN7SKP43	RNA, 7SK small nuclear pseudogene 43 [Source:HGNC Symbol;Acc:HGNC:45767]	misc_RNA			1				1
ENSG00000252074	RNU6-416P	RNA, U6 small nuclear 416, pseudogene [Source:HGNC Symbol;Acc:HGNC:47379]	snRNA					1		1
ENSG00000252098	Y_RNA	Y RNA [Source:RFAM;Acc:RF00019]	misc_RNA			1				1
ENSG00000252228	SNORA48	Small nucleolar RNA SNORA48 [Source:RFAM;Acc:RF00554]	snoRNA					1		1
ENSG00000252383	RNU6-314P	RNA, U6 small nuclear 314, pseudogene [Source:HGNC Symbol;Acc:HGNC:47277]	snRNA			1				1
ENSG00000252398	Y_RNA	Y RNA [Source:RFAM;Acc:RF00019]	misc_RNA					1		1
ENSG00000252421	RNU6-1069P	RNA, U6 small nuclear 1069, pseudogene [Source:HGNC Symbol;Acc:HGNC:48032]	snRNA			1				1
ENSG00000252438	SNORD45	Small nucleolar RNA SNORD45 [Source:RFAM;Acc:RF00279]	snoRNA			1				1
ENSG00000252473	SNORA67	Small nucleolar RNA SNORA67 [Source:RFAM;Acc:RF00272]	snoRNA					1		1
ENSG00000252487	RNY4P20	RNA, Ro-associated Y4 pseudogene 20 [Source:HGNC Symbol;Acc:HGNC:34070]	misc_RNA			1				1
ENSG00000252537	SNORA31	Small nucleolar RNA SNORA31 [Source:RFAM;Acc:RF00322]	snoRNA			1				1
ENSG00000252544	RNU6-1282P	RNA, U6 small nuclear 1282, pseudogene [Source:HGNC Symbol;Acc:HGNC:48245]	snRNA			1				1
ENSG00000252604	RNU2-44P	RNA, U2 small nuclear 44, pseudogene [Source:HGNC Symbol;Acc:HGNC:48537]	snRNA			1				1
ENSG00000252615	Y_RNA	Y RNA [Source:RFAM;Acc:RF00019]	misc_RNA					1		1
ENSG00000252774	SNORA48	Small nucleolar RNA SNORA48 [Source:RFAM;Acc:RF00554]	snoRNA					1		1
ENSG00000252824	SNORA48	Small nucleolar RNA SNORA48 [Source:RFAM;Acc:RF00554]	snoRNA					1		1
ENSG00000252840	SNORA44	Small nucleolar RNA SNORA44 [Source:RFAM;Acc:RF00405]	snoRNA					1		1
ENSG00000252866	RNA5SP243	RNA, 5S ribosomal pseudogene 243 [Source:HGNC Symbol;Acc:HGNC:43143]	rRNA					1		1
ENSG00000252914	RNU6-789P	RNA, U6 small nuclear 789, pseudogene [Source:HGNC Symbol;Acc:HGNC:47752]	snRNA			1				1
ENSG00000252971	RNU6-1057P	RNA, U6 small nuclear 1057, pseudogene [Source:HGNC Symbol;Acc:HGNC:48020]	snRNA			1				1
ENSG00000252983	RNU7-35P	RNA, U7 small nuclear 35 pseudogene [Source:HGNC Symbol;Acc:HGNC:34131]	snRNA					1		1
ENSG00000253108	RP1-84O15.2		lincRNA			1				1
ENSG00000253114	RP11-550I15.1		processed_pseudogene			1				1
ENSG00000253154	CTA-392E5.1		lincRNA			1				1
ENSG00000253448	IGLV3-6	immunoglobulin lambda variable 3-6 (pseudogene) [Source:HGNC Symbol;Acc:HGNC:5916]	IG_V_pseudogene			1				1
ENSG00000253483	CTC-756D1.1		processed_pseudogene			1				1
ENSG00000253838	RP11-44K6.2		sense_intronic			1				1
ENSG00000253917	AC226119.5		processed_transcript			1				1
ENSG00000253959	CTB-43E15.1		lincRNA			1				1
ENSG00000254105	VENTXP6	VENT homeobox pseudogene 6 [Source:HGNC Symbol;Acc:HGNC:32216]	processed_pseudogene			1				1
ENSG00000254143	RP11-470M17.2		lincRNA			1				1
ENSG00000254152	CTD-3107M8.2		processed_pseudogene			1				1
ENSG00000254167	IGHVIII-51-1	immunoglobulin heavy variable (III)-51-1 (pseudogene) [Source:HGNC Symbol;Acc:HGNC:5704]	IG_V_pseudogene			1				1
ENSG00000254401	RP11-179A10.1		lincRNA			1				1
ENSG00000254443	RP11-304C12.3		lincRNA			1				1
ENSG00000254545	RP11-84A19.3		antisense			1				1
ENSG00000254548	RP11-429J17.5		antisense			1				1
ENSG00000254608	RP11-56A10.1		unprocessed_pseudogene			1				1
ENSG00000254884	PRR13P2	proline rich 13 pseudogene 2 [Source:HGNC Symbol;Acc:HGNC:50615]	processed_pseudogene			1				1
ENSG00000254959	INMT-FAM188B	INMT-FAM188B readthrough (NMD candidate) [Source:HGNC Symbol;Acc:HGNC:41995]	protein_coding				1			1
ENSG00000254972	RP11-167J8.3		lincRNA			1				1
ENSG00000254980	RP11-794P6.6		antisense			1				1
ENSG00000255029	CTD-3012A18.1		lincRNA			1				1
ENSG00000255083	OR5AK1P	olfactory receptor family 5 subfamily AK member 1 pseudogene [Source:HGNC Symbol;Acc:HGNC:15250]	unprocessed_pseudogene			1				1
ENSG00000255119	RP11-655M14.12		antisense			1				1
ENSG00000255147	RP11-655M14.4		unprocessed_pseudogene						1	1
ENSG00000255160	RP11-428C19.5		lincRNA			1				1
ENSG00000255238	RFPL4AP1	ret finger protein-like 4A pseudogene 1 [Source:HGNC Symbol;Acc:HGNC:45138]	processed_pseudogene			1				1
ENSG00000255266	RP11-734C14.2		processed_pseudogene			1				1
ENSG00000255400	RP13-631K18.5		lincRNA			1				1
ENSG00000255446	CTD-2531D15.4		antisense			1				1
ENSG00000255477	RP11-63D14.1		lincRNA			1				1
ENSG00000255539	CTA-797E19.2		antisense			1				1
ENSG00000255547	RPA2P3	replication protein A2 pseudogene 3 [Source:HGNC Symbol;Acc:HGNC:45118]	processed_pseudogene			1				1
ENSG00000256615	RP11-59N23.3		antisense		1					1
ENSG00000256640	RP11-666F17.2		processed_pseudogene			1				1
ENSG00000257108	NHLRC4	NHL repeat containing 4 [Source:HGNC Symbol;Acc:HGNC:26700]	protein_coding					1		1
ENSG00000257128	RP11-2A1.1		processed_pseudogene			1				1
ENSG00000257179	HMGN2P6	high mobility group nucleosomal binding domain 2 pseudogene 6 [Source:HGNC Symbol;Acc:HGNC:33574]	processed_pseudogene			1				1
ENSG00000257474	RP11-359M6.1		lincRNA						1	1
ENSG00000257520	RP11-896J10.3		processed_transcript		1					1
ENSG00000257645	RP11-804F13.2		processed_pseudogene			1				1
ENSG00000257738	RP11-139E19.2		processed_pseudogene			1				1
ENSG00000258028	RP11-148E17.1		lincRNA			1				1
ENSG00000258035	RP11-74K11.2		antisense			1				1
ENSG00000258092	RP4-816N1.7		antisense			1				1
ENSG00000258118	RP11-77I22.4		processed_pseudogene			1				1
ENSG00000258175	RP11-412H8.2		lincRNA			1				1
ENSG00000258346	RP11-148B3.2		lincRNA			1				1
ENSG00000258412	RP11-404P21.5		sense_intronic			1				1
ENSG00000258431	RP1-292L20.2		processed_pseudogene			1				1
ENSG00000258482	TRAV15	T cell receptor alpha variable 15 (pseudogene) [Source:HGNC Symbol;Acc:HGNC:12111]	TR_V_pseudogene			1				1
ENSG00000258672	RP11-543C4.3		lincRNA			1				1
ENSG00000258752	RP11-356K23.1		antisense			1				1
ENSG00000258784	RP11-813I20.2		lincRNA			1				1
ENSG00000258802	RP11-589M4.2		processed_pseudogene			1				1
ENSG00000258828	KRT8P2	keratin 8 pseudogene 2 [Source:HGNC Symbol;Acc:HGNC:20282]	processed_pseudogene			1				1
ENSG00000258844	RP11-259K15.2		lincRNA						1	1
ENSG00000259152	RP11-100M12.2		sense_intronic			1				1
ENSG00000259162	RP11-203M5.6		transcribed_unprocessed_pseudogene			1				1
ENSG00000259264	RP11-60L3.1		antisense			1				1
ENSG00000259283	RP11-26L20.3		antisense			1				1
ENSG00000259384	GH1	growth hormone 1 [Source:HGNC Symbol;Acc:HGNC:4261]	protein_coding			1				1
ENSG00000259445	RP11-276M12.1		lincRNA			1				1
ENSG00000259546	RP11-351M8.2		antisense			1				1
ENSG00000259647	RP11-143J24.1		lincRNA			1				1
ENSG00000259749	NCAPGP2	non-SMC condensin I complex subunit G pseudogene 2 [Source:HGNC Symbol;Acc:HGNC:51905]	unprocessed_pseudogene			1				1
ENSG00000259803	SLC22A31	solute carrier family 22 member 31 [Source:HGNC Symbol;Acc:HGNC:27091]	protein_coding			1				1
ENSG00000259871	CTA-363E6.1		sense_intronic			1				1
ENSG00000259925	CTA-363E6.2		lincRNA			1				1
ENSG00000260145	RP11-322D14.2		antisense			1				1
ENSG00000260220	CCDC187	coiled-coil domain containing 187 [Source:HGNC Symbol;Acc:HGNC:30942]	protein_coding					1		1
ENSG00000261245	RP11-120K18.3		unprocessed_pseudogene			1				1
ENSG00000261279	ULK4P1	ULK4 pseudogene 1 [Source:HGNC Symbol;Acc:HGNC:15775]	transcribed_unprocessed_pseudogene			1				1
ENSG00000261818	RP11-351A20.1		lincRNA			1				1
ENSG00000263325	LA16c-325D7.1		antisense			1				1
ENSG00000263611	RP11-612A1.1		lincRNA			1				1
ENSG00000263713	AC235953.1		miRNA			1				1
ENSG00000263774	AC017104.1		miRNA			1				1
ENSG00000263797	RP11-146G7.2		antisense			1				1
ENSG00000263970	RP11-789C17.5		antisense			1				1
ENSG00000263980	BX649553.2		miRNA			1				1
ENSG00000264114	AC063932.1		miRNA			1				1
ENSG00000264173	MIR3175	microRNA 3175 [Source:HGNC Symbol;Acc:HGNC:38299]	miRNA			1				1
ENSG00000264230	ANXA8L1	annexin A8-like 1 [Source:HGNC Symbol;Acc:HGNC:23334]	protein_coding					1		1
ENSG00000264314	MIR548AT	microRNA 548at [Source:HGNC Symbol;Acc:HGNC:43517]	miRNA			1				1
ENSG00000264539	MIR548AR	microRNA 548ar [Source:HGNC Symbol;Acc:HGNC:43455]	miRNA			1				1
ENSG00000264714	RP11-21G15.1		transcribed_processed_pseudogene			1				1
ENSG00000264813	CTD-2501B8.1		protein_coding					1		1
ENSG00000264994	SNORD92	small nucleolar RNA, C/D box 92 [Source:HGNC Symbol;Acc:HGNC:32754]	snoRNA			1				1
ENSG00000265023	AC011450.1		miRNA			1				1
ENSG00000265112	MIR3153	microRNA 3153 [Source:HGNC Symbol;Acc:HGNC:38289]	miRNA			1				1
ENSG00000265190	ANXA8	annexin A8 [Source:HGNC Symbol;Acc:HGNC:546]	protein_coding					1		1
ENSG00000265733	SNORA74	Small nucleolar RNA SNORA74 [Source:RFAM;Acc:RF00090]	snoRNA			1				1
ENSG00000265883	RP11-169I9.2		processed_pseudogene			1				1
ENSG00000265904	AC005288.1		miRNA			1				1
ENSG00000266531	MIR4706	microRNA 4706 [Source:HGNC Symbol;Acc:HGNC:41576]	miRNA			1				1
ENSG00000266618	MIR4742	microRNA 4742 [Source:HGNC Symbol;Acc:HGNC:41565]	miRNA			1				1
ENSG00000267073	AC005256.1		lincRNA			1				1
ENSG00000267109	CTD-2378E21.1		lincRNA			1				1
ENSG00000267116	RP11-64C12.7		processed_pseudogene			1				1
ENSG00000267607	CTD-2369P2.8		antisense			1				1
ENSG00000267652	RP11-188I24.1		processed_pseudogene			1				1
ENSG00000267713	RP11-10I6.2		transcribed_processed_pseudogene			1				1
ENSG00000267735	CTD-2265O21.7		antisense			1				1
ENSG00000268101	CYP2G2P	cytochrome P450 family 2 subfamily G member 2, pseudogene [Source:HGNC Symbol;Acc:HGNC:15653]	unprocessed_pseudogene			1				1
ENSG00000268295	POLR3GP1	polymerase (RNA) III (DNA directed) polypeptide G (32kD) pseudogene 1 [Source:HGNC Symbol;Acc:HGNC:23345]	transcribed_processed_pseudogene			1				1
ENSG00000268320	SCGB1C2	secretoglobin, family 1C, member 2 [Source:HGNC Symbol;Acc:HGNC:51242]	protein_coding				1			1
ENSG00000268390	CTC-518B2.10		lincRNA			1				1
ENSG00000268566	RP11-687D19.1		lincRNA			1				1
ENSG00000268681	COX6CP7	cytochrome c oxidase subunit VIc pseudogene 7 [Source:HGNC Symbol;Acc:HGNC:49359]	processed_pseudogene			1				1
ENSG00000268812	RP1-102K2.8		antisense			1				1
ENSG00000269246	CTC-246B18.10		lincRNA			1				1
ENSG00000269353	AC092071.1		sense_intronic	1						1
ENSG00000269681	CTD-3187F8.6		processed_pseudogene			1				1
ENSG00000269711	CTD-3214H19.16		protein_coding			1				1
ENSG00000269741	CTC-518B2.8		protein_coding					1		1
ENSG00000270168	LA16c-380H5.3		protein_coding			1				1
ENSG00000270467	IGHV3OR16-12	immunoglobulin heavy variable 3/OR16-12 (non-functional) [Source:HGNC Symbol;Acc:HGNC:5636]	IG_V_gene			1				1
ENSG00000270522	RP11-168P13.1		lincRNA			1				1
ENSG00000270593	RP11-455J15.1		processed_pseudogene			1				1
ENSG00000270765	GAS2L2	growth arrest specific 2 like 2 [Source:HGNC Symbol;Acc:HGNC:24846]	protein_coding					1		1
ENSG00000271022	RP11-142I2.1		processed_pseudogene			1				1
ENSG00000271495	RP11-666O2.1		processed_pseudogene			1				1
ENSG00000271635	RP11-68E19.1		processed_pseudogene			1				1
ENSG00000271662	RP11-141C7.3		processed_pseudogene			1				1
ENSG00000271709	RP11-297J22.1		lincRNA			1				1
ENSG00000271748	MIR92B	microRNA 92b [Source:HGNC Symbol;Acc:HGNC:32920]	miRNA					1		1
ENSG00000271798	SNORA51	small nucleolar RNA, H/ACA box 51 [Source:HGNC Symbol;Acc:HGNC:32644]	snoRNA			1				1
ENSG00000271932	RNU6-85P	RNA, U6 small nuclear 85, pseudogene [Source:HGNC Symbol;Acc:HGNC:47048]	snRNA			1				1
ENSG00000271977	AC226119.4		transcribed_unprocessed_pseudogene			1				1
ENSG00000272071	RP11-332J15.4		lincRNA			1				1
ENSG00000272160	RNU4-5P	RNA, U4 small nuclear 5, pseudogene [Source:HGNC Symbol;Acc:HGNC:10198]	snRNA					1		1
ENSG00000272174	AC026703.1		miRNA			1				1
ENSG00000272274	LINC00551	long intergenic non-protein coding RNA 551 [Source:HGNC Symbol;Acc:HGNC:43691]	lincRNA			1				1
ENSG00000272514	CFAP206	cilia and flagella associated protein 206 [Source:HGNC Symbol;Acc:HGNC:21405]	protein_coding					1		1
ENSG00000273443	RP11-54O7.18		lincRNA			1				1
ENSG00000273816	RP11-85B7.5		lincRNA			1				1
ENSG00000273962	IGKV2-40	immunoglobulin kappa variable 2-40 [Source:HGNC Symbol;Acc:HGNC:5789]	IG_V_gene			1				1
ENSG00000274049	INO80B-WBP1	INO80B-WBP1 readthrough (NMD candidate) [Source:HGNC Symbol;Acc:HGNC:49199]	protein_coding			1				1
ENSG00000274269	RP4-545L17.12		processed_transcript			1				1
ENSG00000274300	MIR6864	microRNA 6864 [Source:HGNC Symbol;Acc:HGNC:50226]	miRNA			1				1
ENSG00000274443	C8orf89	chromosome 8 open reading frame 89 [Source:HGNC Symbol;Acc:HGNC:51258]	protein_coding					1		1
ENSG00000274451	RP1-66H9.1		unprocessed_pseudogene			1				1
ENSG00000274494	MIR6832	microRNA 6832 [Source:HGNC Symbol;Acc:HGNC:50140]	miRNA			1				1
ENSG00000274603	Y_RNA	Y RNA [Source:RFAM;Acc:RF00019]	misc_RNA					1		1
ENSG00000274621	MIR6867	microRNA 6867 [Source:HGNC Symbol;Acc:HGNC:50134]	miRNA			1				1
ENSG00000274711	Metazoa_SRP	Metazoan signal recognition particle RNA [Source:RFAM;Acc:RF00017]	misc_RNA			1				1
ENSG00000274847	AC145212.2		protein_coding					1		1
ENSG00000275163	RP11-385J1.3		protein_coding			1				1
ENSG00000275243	TRBV16	T cell receptor beta variable 16 (gene/pseudogene) [Source:HGNC Symbol;Acc:HGNC:12191]	TR_V_gene			1				1
ENSG00000275417	RP11-844G16.3		sense_intronic			1				1
ENSG00000275572	GRIFIN	galectin-related inter-fiber protein [Source:HGNC Symbol;Acc:HGNC:4577]	protein_coding			1				1
ENSG00000275676	RP11-101E5.1		lincRNA			1				1
ENSG00000275693	FAS-AS1	FAS antisense RNA 1 conserved region [Source:RFAM;Acc:RF02116]	misc_RNA			1				1
ENSG00000276012	RP11-397O8.7		antisense			1				1
ENSG00000276246	AC009499.1		miRNA			1				1
ENSG00000276393	RP11-106D4.3		unprocessed_pseudogene			1				1
ENSG00000276422	RP11-144A16.8		lincRNA			1				1
ENSG00000276430	FAM25C	family with sequence similarity 25 member C [Source:HGNC Symbol;Acc:HGNC:23586]	protein_coding					1		1
ENSG00000276490	RP11-400G3.5		protein_coding					1		1
ENSG00000276764	Metazoa_SRP	Metazoan signal recognition particle RNA [Source:RFAM;Acc:RF00017]	misc_RNA			1				1
ENSG00000277627	AC026254.1		miRNA			1				1
ENSG00000277749	RP11-60L3.6		antisense			1				1
ENSG00000277867	AC138649.1		processed_pseudogene			1				1
ENSG00000277934	MIR29A	microRNA 29a [Source:HGNC Symbol;Acc:HGNC:31616]	miRNA			1				1
ENSG00000277942	MIR8075	microRNA 8075 [Source:HGNC Symbol;Acc:HGNC:50172]	miRNA			1				1
ENSG00000278418	MIR6512	microRNA 6512 [Source:HGNC Symbol;Acc:HGNC:50259]	miRNA			1				1
ENSG00000278517	MIR6865	microRNA 6865 [Source:HGNC Symbol;Acc:HGNC:50182]	miRNA			1				1
ENSG00000278745	RP1-229K20.9		processed_pseudogene			1				1
ENSG00000278770	Metazoa_SRP	Metazoan signal recognition particle RNA [Source:RFAM;Acc:RF00017]	misc_RNA			1				1
ENSG00000278832	AC005071.2		miRNA			1				1
ENSG00000278889	OR2S2	olfactory receptor family 2 subfamily S member 2 (gene/pseudogene) [Source:HGNC Symbol;Acc:HGNC:8276]	polymorphic_pseudogene					1		1
ENSG00000279063	CTD-2537I9.15		TEC			1				1
ENSG00000279487	AC234582.1		protein_coding			1				1
ENSG00000279516	FAM230C	family with sequence similarity 230 member C [Source:HGNC Symbol;Acc:HGNC:24482]	processed_transcript			1				1
ENSG00000279737	RP11-79C6.2		TEC			1				1
ENSG00000279965	RP11-472K17.3		TEC			1				1
ENSG00000279986	AC234582.2		protein_coding			1				1
ENSG00000280016	RP11-191F9.1		TEC			1				1
ENSG00000280029	CH17-140K24.2		antisense			1				1
ENSG00000280091	CTC-312O10.3		TEC			1				1
ENSG00000280095	CH507-42P11.7		lincRNA			1				1
ENSG00000280280	RP1-59D14.8		TEC			1				1
ENSG00000280431	RP11-218I21.2		TEC			1				1
ENSG00000280444	RP11-83B20.8		TEC			1				1
ENSG00000280459	Metazoa_SRP	Metazoan signal recognition particle RNA [Source:RFAM;Acc:RF00017]	misc_RNA			1				1
ENSG00000280573	AC010480.1		miRNA			1				1
ENSG00000281008	RP4-587D13.1		TEC			1				1
ENSG00000281112	AL355480.2		pseudogene			1				1
ENSG00000281179	RP11-294C11.4		IG_V_gene			1				1
ENSG00000281217	AC018816.1		miRNA			1				1
ENSG00000281227	AC011380.1		protein_coding			1				1
ENSG00000281319	AL136115.1		miRNA			1				1
ENSG00000281386	RP11-237N19.3		lincRNA			1				1
ENSG00000281443	AP001187.1		miRNA			1				1
ENSG00000281466	AL391095.1		miRNA			1				1
ENSG00000281676	AC012363.2		protein_coding			1				1
ENSG00000281802	AC016959.1		miRNA			1				1
ENSG00000281868	AP000237.1		miRNA			1				1
ENSG00000281902	AC091053.2		miRNA			1				1
