# Supplementary material for: Identification of lung‐specific genes by meta‐analysis of multiple tissue RNA‐seq data
Source: FEBS Open Bio. 2016 Jun 16;6(7):774–81. doi: 10.1002/2211-5463.12089 (PMC4932457; doi:10.1002/2211-5463.12089)
Supplement: Supplementary file 3 — Table S3. Thirty‐two lung‐specific genes confirmed by 190 lung‐elevated genes of Human Protein Atlas. [file FEB4-6-774-s003.xlsx]

## Sheet: Table S3
Table S3. 32 lung specific genes confirmed by 190 lung elevated genes of Human Protein Atlas
Ensembl Gene ID	Gene name	Category
ENSG00000168484	SFTPC	Tissue enriched
ENSG00000168878	SFTPB	Tissue enriched
ENSG00000122852	SFTPA1	Tissue enriched
ENSG00000149021	SCGB1A1	Tissue enriched
ENSG00000196260	SFTA2	Tissue enriched
ENSG00000133661	SFTPD	Tissue enriched
ENSG00000164265	SCGB3A2	Tissue enriched
ENSG00000185303	SFTPA2	Tissue enriched
ENSG00000204305	AGER	Tissue enriched
ENSG00000157765	SLC34A2	Tissue enriched
ENSG00000131400	NAPSA	Tissue enriched
ENSG00000166961	MS4A15	Tissue enriched
ENSG00000047936	ROS1	Tissue enriched
ENSG00000078081	LAMP3	Tissue enriched
ENSG00000156076	WIF1	Tissue enriched
ENSG00000125872	LRRN4	Tissue enriched
ENSG00000182010	RTKN2	Tissue enriched
ENSG00000121075	TBX4	Group enriched
ENSG00000066405	CLDN18	Group enriched
ENSG00000136352	NKX2-1	Group enriched
ENSG00000134216	CHIA	Group enriched
ENSG00000149435	GGTLC1	Group enriched
ENSG00000161055	SCGB3A1	Group enriched
ENSG00000164400	CSF2	Group enriched
ENSG00000153093	ACOXL	Group enriched
ENSG00000229415	SFTA3	Group enriched
ENSG00000198183	BPIFA1	Tissue enhanced
ENSG00000100012	SEC14L3	Tissue enhanced
ENSG00000105227	PRX	Tissue enhanced
ENSG00000189377	CXCL17	Tissue enhanced
ENSG00000197446	CYP2F1	Tissue enhanced
ENSG00000268104	SLC6A14	Tissue enhanced
