# Supplementary material for: Identification of lung‐specific genes by meta‐analysis of multiple tissue RNA‐seq data
Source: FEBS Open Bio. 2016 Jun 16;6(7):774–81. doi: 10.1002/2211-5463.12089 (PMC4932457; doi:10.1002/2211-5463.12089)
Supplement: Supplementary file 4 — Table S4. The relationships between lung‐associated diseases and 83 lung‐specific genes identified by PubMatrix analysis. [file FEB4-6-774-s004.xlsx]

## Sheet: Sheet1
Table S4. The relationships between lung associated diseases and 83 lung specific genes in PubMatrix
PubMatrix	Biotype	lung	lung disease	Neuromuscular disorders	Obesity hypoventilation syndrome	Mesothelioma	Pneumothorax	Pleural effusion	Pulmonary hypertension	Pulmonary embolism	Interstitial lung disease	Asthma	Allergies	Chronic obstructive pulmonary disease	Chronic bronchitis	Emphysema	Acute bronchitis	Cystic fibrosis	Pneumonia	Tuberculosis	Pulmonary edema	Lung cancer	Acute respiratory distress syndrome	Pneumoconiosis
SCGB1A1	protein_coding	485	323	0	0	1	0	1	3	1	23	80	68	36	4	6	1	14	40	1	7	80	23	7
ROS1	protein_coding	260	167	0	0	2	0	2	0	0	2	1	2	1	0	0	0	0	0	1	0	252	0	0
SFTPC	protein_coding	254	183	0	0	0	0	0	1	0	82	4	1	9	0	12	0	4	34	0	3	25	5	1
CHIA	protein_coding	246	215	57	0	2	10	10	10	14	9	63	79	28	1	8	0	1	36	37	7	129	10	6
NKX2-1	protein_coding	191	99	1	0	1	0	0	2	0	12	5	2	5	0	0	0	3	3	0	0	67	5	0
MUC5B	protein_coding	178	150	0	0	0	0	0	1	0	43	54	31	28	3	5	0	58	19	1	1	26	1	2
CCL20	protein_coding	119	105	7	0	0	0	7	1	1	7	49	60	16	0	6	0	7	16	12	0	27	0	0
BPIFA1	protein_coding	95	50	0	0	0	0	3	0	0	0	4	4	6	0	1	0	14	11	2	0	27	0	0
SFTPA1	protein_coding	86	50	0	0	0	0	0	0	0	1	4	5	3	0	0	0	4	4	3	1	13	3	0
SFTPB	protein_coding	75	59	0	0	0	0	0	2	0	13	1	0	14	1	7	0	0	3	0	0	15	5	0
NAPSA	protein_coding	74	67	0	0	3	0	6	0	0	1	0	0	0	0	0	0	0	0	0	0	68	0	0
SFTPA2	protein_coding	72	48	0	0	0	0	0	0	0	10	3	3	4	0	1	0	3	10	3	0	15	3	0
PRX	protein_coding	63	42	37	0	2	1	1	2	1	7	2	6	1	0	1	0	0	3	7	0	27	0	4
SLC34A2	protein_coding	58	43	0	0	0	0	0	1	0	2	0	0	0	0	0	0	0	0	1	0	23	0	0
WNT3A	protein_coding	45	22	7	0	1	0	0	1	1	2	1	1	2	0	1	0	1	1	3	0	20	1	0
SFTPD	protein_coding	38	35	0	0	0	0	0	0	0	5	3	3	11	0	9	0	0	5	1	0	5	4	0
AGER	protein_coding	37	44	5	0	0	0	0	1	1	2	8	13	11	0	4	0	7	5	3	0	18	0	0
CYP2F1	protein_coding	35	13	0	0	0	0	0	0	0	0	0	0	3	1	0	0	0	0	1	0	11	0	0
WIF1	protein_coding	32	22	2	0	2	0	1	0	0	0	1	1	0	0	0	0	0	0	0	0	25	0	0
SCGB3A2	protein_coding	30	24	0	0	0	0	1	0	0	0	14	13	1	0	0	0	1	1	0	0	19	0	0
SCGB3A1	protein_coding	21	12	0	0	1	0	0	0	0	0	1	1	0	0	0	0	1	0	0	0	15	0	0
CSF2	protein_coding	17	13	0	0	0	0	0	0	0	0	4	8	3	0	1	0	2	2	2	0	4	1	0
CLDN18	protein_coding	16	8	0	0	0	0	1	0	0	0	0	0	0	0	0	0	1	0	0	2	10	1	0
LAMP3	protein_coding	14	8	0	0	0	0	0	0	0	2	1	1	0	0	0	0	0	0	1	0	6	1	0
TBX4	protein_coding	13	6	0	0	0	0	0	3	0	1	0	0	0	0	0	0	0	0	0	0	1	0	0
BPIFB1	protein_coding	7	8	0	0	0	0	0	0	0	3	0	0	2	0	0	0	2	1	1	0	1	0	0
CXCL17	protein_coding	6	3	0	0	0	0	0	0	0	1	0	1	0	0	0	0	0	0	0	0	2	0	0
KLK12	protein_coding	6	4	0	0	0	0	0	0	0	0	0	0	0	0	0	0	0	0	1	0	5	0	0
SLC6A14	protein_coding	6	5	1	0	0	0	0	0	0	0	0	0	0	0	0	0	6	0	0	0	2	0	0
LGALS7	protein_coding	5	4	1	0	0	0	0	0	0	0	1	2	0	0	0	0	0	0	0	0	3	0	0
NPW	protein_coding	5	6	1	0	0	1	1	1	0	0	2	2	0	0	1	1	0	3	0	1	0	0	0
SFTA3	protein_coding	4	2	0	0	0	0	0	0	0	0	1	0	0	0	0	0	1	0	0	0	1	0	0
AKAP5	protein_coding	3	3	1	0	0	0	0	0	0	0	2	0	2	0	0	0	1	0	0	0	0	0	0
SEC14L3	protein_coding	3	1	0	0	0	0	0	0	0	0	2	1	0	0	0	0	0	0	0	0	0	0	0
SERPINB3	protein_coding	3	6	0	0	0	0	0	0	0	0	5	6	1	0	0	0	0	0	0	0	2	0	0
KRT4	protein_coding	2	0	0	0	0	0	0	0	0	0	0	0	0	0	0	0	0	0	0	0	0	0	0
SFTA2	protein_coding	2	1	0	0	0	0	0	0	0	0	0	0	0	0	0	0	0	0	0	0	0	0	0
Y_RNA	misc_RNA	2	0	0	0	0	0	0	0	0	0	0	0	0	0	0	0	0	0	0	0	1	0	0
IL36G	protein_coding	1	0	0	0	0	0	0	0	0	0	0	0	0	0	0	0	0	0	0	0	0	0	0
LRRN4	protein_coding	1	0	0	0	1	0	0	0	0	0	0	0	0	0	0	0	0	0	0	0	1	0	0
PGLYRP4	protein_coding	1	0	0	0	0	0	0	0	0	0	0	1	0	0	0	0	0	0	0	0	0	0	0
RTKN2	protein_coding	1	1	0	0	0	0	0	0	0	1	0	0	0	0	0	0	0	0	0	0	0	0	0
SERPINB13	protein_coding	1	0	0	0	0	0	0	0	0	0	0	0	0	0	0	0	0	0	0	0	0	0	0
SERPINB4	protein_coding	1	2	0	0	0	0	0	0	0	0	3	3	0	0	0	0	0	0	0	0	0	0	0
AC008268.1	lincRNA	0	0	0	0	0	0	0	0	0	0	0	0	0	0	0	0	0	0	0	0	0	0	0
AC079630.2	lincRNA	0	0	0	0	0	0	0	0	0	0	0	0	0	0	0	0	0	0	0	0	0	0	0
ACOXL	protein_coding	0	0	0	0	0	0	0	0	0	0	0	0	0	0	0	0	0	0	0	0	0	0	0
ADAMTS7P3	transcribed_unprocessed_pseudogene	0	0	0	0	0	0	0	0	0	0	0	0	0	0	0	0	0	0	0	0	0	0	0
ANKRD66	protein_coding	0	0	0	0	0	0	0	0	0	0	0	0	0	0	0	0	0	0	0	0	0	0	0
C11orf16	protein_coding	0	0	0	0	0	0	0	0	0	0	0	0	0	0	0	0	0	0	0	0	0	0	0
C1orf87	protein_coding	0	0	0	0	0	0	0	0	0	0	0	0	0	0	0	0	0	0	0	0	0	0	0
C6orf118	protein_coding	0	0	0	0	0	0	0	0	0	0	0	0	0	0	0	0	0	0	0	0	0	0	0
CAPSL	protein_coding	0	0	0	0	0	0	0	0	0	0	0	0	0	0	0	0	0	0	0	0	0	0	0
CCDC108	protein_coding	0	0	0	0	0	0	0	0	0	0	0	0	0	0	0	0	0	0	0	0	0	0	0
CDHR3	protein_coding	0	3	0	0	0	0	0	0	0	0	6	3	0	0	0	0	0	0	0	0	0	0	0
CDHR4	protein_coding	0	0	0	0	0	0	0	0	0	0	0	0	0	0	0	0	0	0	0	0	0	0	0
CHIAP2	transcribed_unprocessed_pseudogene	0	0	0	0	0	0	0	0	0	0	0	0	0	0	0	0	0	0	0	0	0	0	0
ECEL1P2	transcribed_unprocessed_pseudogene	0	0	0	0	0	0	0	0	0	0	0	0	0	0	0	0	0	0	0	0	0	0	0
FAM183A	protein_coding	0	0	0	0	0	0	0	0	0	0	0	0	0	0	0	0	0	0	0	0	0	0	0
FAM216B	protein_coding	0	0	0	0	0	0	0	0	0	0	0	0	0	0	0	0	0	0	0	0	0	0	0
FAM92B	protein_coding	0	0	0	0	0	0	0	0	0	0	0	0	0	0	0	0	0	0	0	0	0	0	0
GGTLC1	protein_coding	0	0	0	0	0	0	0	0	0	0	0	0	0	0	0	0	0	0	0	0	0	0	0
GKN2	protein_coding	0	0	0	0	0	0	0	0	0	0	0	0	0	0	0	0	0	0	0	0	0	0	0
GS1-600G8.5	lincRNA	0	0	0	0	0	0	0	0	0	0	0	0	0	0	0	0	0	0	0	0	0	0	0
LDLRAD1	protein_coding	0	0	0	0	0	0	0	0	0	0	0	0	0	0	0	0	0	0	0	0	0	0	0
LGALS7B	protein_coding	0	0	0	0	0	0	0	0	0	0	0	0	0	0	0	0	0	0	0	0	0	0	0
MIR34B	miRNA	0	0	0	0	0	0	0	0	0	0	0	0	0	0	0	0	0	0	0	0	0	0	0
MS4A15	protein_coding	0	0	0	0	0	0	0	0	0	0	0	0	0	0	0	0	0	0	0	0	0	0	0
RN7SKP51	misc_RNA	0	0	0	0	0	0	0	0	0	0	0	0	0	0	0	0	0	0	0	0	0	0	0
RP11-15K2.2	antisense	0	0	0	0	0	0	0	0	0	0	0	0	0	0	0	0	0	0	0	0	0	0	0
RP11-302F12.1	processed_pseudogene	0	0	0	0	0	0	0	0	0	0	0	0	0	0	0	0	0	0	0	0	0	0	0
RP11-434I12.3	lincRNA	0	0	0	0	0	0	0	0	0	0	0	0	0	0	0	0	0	0	0	0	0	0	0
RP11-476D10.1	lincRNA	0	0	0	0	0	0	0	0	0	0	0	0	0	0	0	0	0	0	0	0	0	0	0
RP11-513N24.1	lincRNA	0	0	0	0	0	0	0	0	0	0	0	0	0	0	0	0	0	0	0	0	0	0	0
RP11-635O16.2	lincRNA	0	0	0	0	0	0	0	0	0	0	0	0	0	0	0	0	0	0	0	0	0	0	0
RP11-77A13.1	antisense	0	0	0	0	0	0	0	0	0	0	0	0	0	0	0	0	0	0	0	0	0	0	0
RP11-88I21.2	lincRNA	0	0	0	0	0	0	0	0	0	0	0	0	0	0	0	0	0	0	0	0	0	0	0
RP1-251M9.3	antisense	0	0	0	0	0	0	0	0	0	0	0	0	0	0	0	0	0	0	0	0	0	0	0
RPL13AP17	transcribed_processed_pseudogene	0	0	0	0	0	0	0	0	0	0	0	0	0	0	0	0	0	0	0	0	0	0	0
SERPINB11	protein_coding	0	0	0	0	0	0	0	0	0	0	0	0	0	0	0	0	0	0	0	0	0	0	0
SFTA1P	lincRNA	0	0	0	0	0	0	0	0	0	0	0	0	0	0	0	0	0	0	0	0	0	0	0
SNORD63	snoRNA	0	0	0	0	0	0	0	0	0	0	0	0	0	0	0	0	0	0	0	0	0	0	0
SNTN	protein_coding	0	0	0	0	0	0	0	0	0	0	0	0	0	0	0	0	0	0	0	0	0	0	0
