# Supplementary material for: Identification of lung‐specific genes by meta‐analysis of multiple tissue RNA‐seq data
Source: FEBS Open Bio. 2016 Jun 16;6(7):774–81. doi: 10.1002/2211-5463.12089 (PMC4932457; doi:10.1002/2211-5463.12089)
Supplement: Supplementary file 5 — Table S5. Function annotation table of 83 lung‐specific genes. [file FEB4-6-774-s005.xlsx]

## Sheet: Sheet4
Table S5. Function annotation table of 83 lung specific genes
Ensembl Gene ID	Associated Gene Name	Description	Biotype	Appeared times	Novel lung-specific genes	Location	Type(s)	Drug(s)	BBID	BIOCARTA	COG_ONTOLOGY	GOTERM_BP_FAT	GOTERM_CC_FAT	GOTERM_MF_FAT	INTERPRO	KEGG_PATHWAY	OMIM_DISEASE	PIR_SUPERFAMILY	SMART	SP_PIR_KEYWORDS	UP_SEQ_FEATURE
ENSG00000047936	ROS1	ROS proto-oncogene 1 , receptor tyrosine kinase [Source:HGNC Symbol;Acc:HGNC:10261]	protein_coding	3	0	Plasma Membrane	kinase	crizotinib, ceritinib, entrectinib, PF-06463922, DS-6051b				GO:0006468~protein amino acid phosphorylation,GO:0006793~phosphorus metabolic process,GO:0006796~phosphate metabolic process,GO:0007166~cell surface receptor linked signal transduction,GO:0007167~enzyme linked receptor protein signaling pathway,GO:0007169~transmembrane receptor protein tyrosine kinase signaling pathway,GO:0016310~phosphorylation,	GO:0000267~cell fraction,GO:0005624~membrane fraction,GO:0005626~insoluble fraction,GO:0005886~plasma membrane,GO:0005887~integral to plasma membrane,GO:0005890~sodium:potassium-exchanging ATPase complex,GO:0016021~integral to membrane,GO:0031224~intrinsic to membrane,GO:0031226~intrinsic to plasma membrane,GO:0044459~plasma membrane part,	GO:0000166~nucleotide binding,GO:0001882~nucleoside binding,GO:0001883~purine nucleoside binding,GO:0004672~protein kinase activity,GO:0004713~protein tyrosine kinase activity,GO:0004714~transmembrane receptor protein tyrosine kinase activity,GO:0005524~ATP binding,GO:0017076~purine nucleotide binding,GO:0030554~adenyl nucleotide binding,GO:0032553~ribonucleotide binding,GO:0032555~purine ribonuc…	IPR000033:Low-density lipoprotein receptor, YWTD repeat,IPR000719:Protein kinase, core,IPR001245:Tyrosine protein kinase,IPR002011:Receptor tyrosine kinase, class II, conserved site,IPR003961:Fibronectin, type III,IPR008266:Tyrosine protein kinase, active site,IPR008957:Fibronectin, type III-like fold,IPR011042:Six-bladed beta-propeller, TolB-like,IPR017441:Protein kinase, ATP binding site,			PIRSF000638:kinase-related protein ros,	SM00060:FN3,SM00135:LY,SM00219:TyrKc,	ATP,atp-binding,autophosphorylation,chromosomal rearrangement,complete proteome,glycoprotein,kinase,kinase-related transforming protein,membrane,nucleotide-binding,phosphoprotein,phosphotransferase,polymorphism,Proto-oncogene,receptor,repeat,signal,transferase,transmembrane,transmembrane protein,tyrosine-protein kinase,tyrosine-specific protein kinase,	active site:Proton acceptor,binding site:ATP,chain:Proto-oncogene tyrosine-protein kinase ROS,domain:Fibronectin type-III 1,domain:Fibronectin type-III 2,domain:Fibronectin type-III 3,domain:Fibronectin type-III 4,domain:Fibronectin type-III 5,domain:Fibronectin type-III 6,domain:Fibronectin type-III 7,domain:Fibronectin type-III 8,domain:Fibronectin type-III 9,domain:Protein kinase,glycosylation…
ENSG00000057149	SERPINB3	serpin peptidase inhibitor, clade B (ovalbumin), member 3 [Source:HGNC Symbol;Acc:HGNC:10569]	protein_coding	2	0	Cytoplasm	other					GO:0006955~immune response,GO:0030162~regulation of proteolysis,		GO:0004857~enzyme inhibitor activity,GO:0004866~endopeptidase inhibitor activity,GO:0004867~serine-type endopeptidase inhibitor activity,GO:0030414~peptidase inhibitor activity,	IPR000215:Protease inhibitor I4, serpin,			PIRSF001630:serpin,	SM00093:SERPIN,	acetylation,complete proteome,cytoplasm,direct protein sequencing,glycoprotein,protease inhibitor,Serine protease inhibitor,serine proteinase inhibitor,	chain:Serpin B4,modified residue,site:Reactive bond,
ENSG00000066405	CLDN18	claudin 18 [Source:HGNC Symbol;Acc:HGNC:2039]	protein_coding	4	0	Plasma Membrane	other					GO:0007155~cell adhesion,GO:0016337~cell-cell adhesion,GO:0016338~calcium-independent cell-cell adhesion,GO:0022610~biological adhesion,	GO:0005886~plasma membrane,GO:0005911~cell-cell junction,GO:0005923~tight junction,GO:0016021~integral to membrane,GO:0016327~apicolateral plasma membrane,GO:0030054~cell junction,GO:0031224~intrinsic to membrane,GO:0043296~apical junction complex,GO:0044459~plasma membrane part,GO:0070160~occluding junction,	GO:0005198~structural molecule activity,GO:0042802~identical protein binding,	IPR003928:Claudin-18,IPR004031:PMP-22/EMP/MP20/Claudin,IPR006187:Claudin,IPR017974:Claudin, conserved site,	hsa04514:Cell adhesion molecules (CAMs),hsa04530:Tight junction,hsa04670:Leukocyte transendothelial migration,				alternative splicing,cell junction,cell membrane,complete proteome,membrane,phosphoprotein,polymorphism,Tight junction,transmembrane,	chain:Claudin-18,modified residue,sequence variant,splice variant,topological domain:Cytoplasmic,topological domain:Extracellular,transmembrane region,
ENSG00000078081	LAMP3	lysosomal-associated membrane protein 3 [Source:HGNC Symbol;Acc:HGNC:14582]	protein_coding	3	0	Plasma Membrane	other					GO:0008283~cell proliferation,	GO:0000323~lytic vacuole,GO:0005764~lysosome,GO:0005765~lysosomal membrane,GO:0005773~vacuole,GO:0005774~vacuolar membrane,GO:0016021~integral to membrane,GO:0031090~organelle membrane,GO:0031224~intrinsic to membrane,GO:0044437~vacuolar part,		IPR002000:Lysosome-associated membrane glycoprotein (Lamp)/CD68,IPR018133:LAMP/LAMP-like membrane glycoprotein,	hsa04142:Lysosome,				complete proteome,glycoprotein,lysosome,membrane,polymorphism,signal,transmembrane,	chain:Lysosome-associated membrane glycoprotein 3,compositionally biased region:Thr-rich,glycosylation site:N-linked (GlcNAc...),sequence conflict,sequence variant,signal peptide,topological domain:Cytoplasmic,topological domain:Lumenal,transmembrane region,
ENSG00000100012	SEC14L3	SEC14-like lipid binding 3 [Source:HGNC Symbol;Acc:HGNC:18655]	protein_coding	2	0	Extracellular Space	transporter							GO:0008289~lipid binding,	IPR001071:Cellular retinaldehyde binding/alpha-tocopherol transport,IPR001251:Cellular retinaldehyde-binding/triple function, C-terminal,IPR008273:Cellular retinaldehyde-binding/triple function, N-terminal,IPR009038:GOLD,				SM00516:SEC14,	complete proteome,lipid-binding,polymorphism,transport,	chain:SEC14-like protein 3,domain:CRAL-TRIO,domain:GOLD,sequence variant,
ENSG00000105227	PRX	periaxin [Source:HGNC Symbol;Acc:HGNC:13797]	protein_coding	2	0	Nucleus	other					GO:0001508~regulation of action potential,GO:0006873~cellular ion homeostasis,GO:0007272~ensheathment of neurons,GO:0008366~axon ensheathment,GO:0019226~transmission of nerve impulse,GO:0019228~regulation of action potential in neuron,GO:0019725~cellular homeostasis,GO:0042391~regulation of membrane potential,GO:0042592~homeostatic process,GO:0048878~chemical homeostasis,GO:0050801~ion homeostasi…	GO:0005886~plasma membrane,		IPR001478:PDZ/DHR/GLGF,		Charcot-Marie-Tooth neuoropathy 4F,Dejerine-Sottas neuropathy, autosomal recessive,		SM00228:PDZ,	alternative splicing,cell membrane,charcot-marie-tooth disease,complete proteome,cytoplasm,dejerine-sottas syndrome,membrane,neuropathy,nucleus,phosphoprotein,polymorphism,repeat,	chain:Periaxin,compositionally biased region:Arg/Lys-rich (basic),compositionally biased region:Glu-rich (acidic),compositionally biased region:Poly-Glu,domain:PDZ,modified residue,region of interest:55 X 5 AA approximate tandem repeats of [LVMAG]-[PSREQC]-[EDKL]-[LIVMAP]- [AQKHRPE]; that may have a tripeptide spacer of [LV]-P-[KER],repeat:1,repeat:10,repeat:11,repeat:12,repeat:13,repeat:14,repea…
ENSG00000112539	C6orf118	chromosome 6 open reading frame 118 [Source:HGNC Symbol;Acc:HGNC:21233]	protein_coding	2	1	Other	other													coiled coil,complete proteome,polymorphism,	chain:Uncharacterized protein C6orf118,sequence variant,
ENSG00000115009	CCL20	chemokine (C-C motif) ligand 20 [Source:HGNC Symbol;Acc:HGNC:10619]	protein_coding	2	0	Extracellular Space	cytokine		109.Chemokine_families,			GO:0006935~chemotaxis,GO:0006952~defense response,GO:0006954~inflammatory response,GO:0006955~immune response,GO:0007166~cell surface receptor linked signal transduction,GO:0007186~G-protein coupled receptor protein signaling pathway,GO:0007267~cell-cell signaling,GO:0007610~behavior,GO:0007626~locomotory behavior,GO:0009611~response to wounding,GO:0009617~response to bacterium,GO:0042330~taxis,G…	GO:0005576~extracellular region,GO:0005615~extracellular space,GO:0044421~extracellular region part,	GO:0005125~cytokine activity,GO:0008009~chemokine activity,GO:0042379~chemokine receptor binding,	IPR000827:Small chemokine, C-C group, conserved site,IPR001811:Small chemokine, interleukin-8-like,IPR002473:Small chemokine, C-X-C/Interleukin 8,	hsa04060:Cytokine-cytokine receptor interaction,hsa04062:Chemokine signaling pathway,	Framingham Heart Study 100K Project: genome-wide associations for blood pressure and arterial stiffness,	PIRSF001950:small inducible chemokine, C/CC types,	SM00199:SCY,	3d-structure,alternative splicing,antibiotic,Antimicrobial,chemotaxis,complete proteome,cytokine,direct protein sequencing,disulfide bond,inflammatory response,polymorphism,Secreted,signal,	chain:C-C motif chemokine 20,chain:CCL20(1-64),chain:CCL20(1-67),chain:CCL20(2-70),disulfide bond,helix,sequence variant,signal peptide,splice variant,strand,turn,
ENSG00000117983	MUC5B	mucin 5B, oligomeric mucus/gel-forming [Source:HGNC Symbol;Acc:HGNC:7516]	protein_coding	2	0	Extracellular Space	peptidase					GO:0007155~cell adhesion,GO:0022610~biological adhesion,	GO:0005576~extracellular region,	GO:0004857~enzyme inhibitor activity,GO:0005198~structural molecule activity,GO:0005201~extracellular matrix structural constituent,GO:0030414~peptidase inhibitor activity,	IPR001007:von Willebrand factor, type C,IPR001846:von Willebrand factor, type D,IPR006207:Cystine knot, C-terminal,IPR006208:Cystine knot,IPR006552:VWC out,IPR014853:Conserved-cysteine-rich domain,IPR018453:Protease inhibitor I8, cysteine-rich trypsin inhibitor-like subgroup,				SM00041:CT,SM00214:VWC,SM00215:VWC_out,SM00216:VWD,	complete proteome,direct protein sequencing,disulfide bond,glycoprotein,polymorphism,repeat,Secreted,signal,	chain:Mucin-5B,disulfide bond,domain:CTCK,domain:TIL,domain:VWFC 1,domain:VWFC 2,domain:VWFC 3,domain:VWFD 1,domain:VWFD 2,domain:VWFD 3,domain:VWFD 4,glycosylation site:C-linked (Man),glycosylation site:N-linked (GlcNAc...),mutagenesis site,region of interest:11 X approximate tandem repeats, Ser/Thr- rich,region of interest:17 X approximate tandem repeats, Ser/Thr- rich,region of interest:23 X a…
ENSG00000121075	TBX4	T-box 4 [Source:HGNC Symbol;Acc:HGNC:11603]	protein_coding	5	0	Nucleus	transcription regulator					GO:0001501~skeletal system development,GO:0001525~angiogenesis,GO:0001568~blood vessel development,GO:0001944~vasculature development,GO:0002009~morphogenesis of an epithelium,GO:0006350~transcription,GO:0006355~regulation of transcription, DNA-dependent,GO:0030323~respiratory tube development,GO:0030324~lung development,GO:0030326~embryonic limb morphogenesis,GO:0035107~appendage morphogenesis,G…		GO:0003677~DNA binding,GO:0003700~transcription factor activity,GO:0030528~transcription regulator activity,	IPR001699:Transcription factor, T-box,IPR018186:Transcription factor, T-box, conserved site,		Many sequence variants affecting diversity of adult human height,Small patella syndrome,		SM00425:TBOX,	complete proteome,developmental protein,disease mutation,dna-binding,nucleus,polymorphism,Transcription,transcription regulation,	chain:T-box transcription factor TBX4,DNA-binding region:T-box,sequence variant,
ENSG00000122852	SFTPA1	surfactant protein A1 [Source:HGNC Symbol;Acc:HGNC:10798]	protein_coding	6	0	Extracellular Space	transporter					GO:0007585~respiratory gaseous exchange,	GO:0005576~extracellular region,GO:0005578~proteinaceous extracellular matrix,GO:0005615~extracellular space,GO:0031012~extracellular matrix,GO:0044421~extracellular region part,	GO:0005319~lipid transporter activity,GO:0005509~calcium ion binding,GO:0005529~sugar binding,GO:0030246~carbohydrate binding,GO:0043167~ion binding,GO:0043169~cation binding,GO:0046872~metal ion binding,	IPR001304:C-type lectin,IPR008160:Collagen triple helix repeat,IPR016186:C-type lectin-like,IPR018378:C-type lectin, conserved site,		Pulmonary fibrosis, idiopathic, susceptibility to,	PIRSF002428:mannose-binding lectin,	SM00034:CLECT,	acetylated amino end,acetylation,alveolar proteinosis,calcium,collagen,complete proteome,disulfide bond,extracellular matrix,gaseous exchange,glycoprotein,hydroxylation,hydroxylysine,hydroxyproline,Lectin,lung,polymorphism,pulmonary surfactant,respiratory distress syndrome,Secreted,signal,surface film,	chain:Pulmonary surfactant-associated protein A1,disulfide bond,domain:C-type lectin,domain:Collagen-like,glycosylation site:N-linked (GlcNAc...),modified residue,sequence conflict,sequence variant,signal peptide,
ENSG00000125872	LRRN4	leucine rich repeat neuronal 4 [Source:HGNC Symbol;Acc:HGNC:16208]	protein_coding	2	0	Plasma Membrane	other				Function unknown,		GO:0016021~integral to membrane,GO:0031224~intrinsic to membrane,		IPR000483:Cysteine-rich flanking region, C-terminal,IPR001611:Leucine-rich repeat,IPR003591:Leucine-rich repeat, typical subtype,IPR003961:Fibronectin, type III,IPR008957:Fibronectin, type III-like fold,				SM00060:FN3,SM00082:LRRCT,SM00369:LRR_TYP,	complete proteome,glycoprotein,leucine-rich repeat,membrane,polymorphism,repeat,signal,transmembrane,	chain:Leucine-rich repeat neuronal protein 4,compositionally biased region:Poly-Glu,domain:Fibronectin type-III,glycosylation site:N-linked (GlcNAc...),repeat:LRR 1,repeat:LRR 10,repeat:LRR 2,repeat:LRR 3,repeat:LRR 4,repeat:LRR 5,repeat:LRR 6,repeat:LRR 7,repeat:LRR 8,repeat:LRR 9,sequence variant,signal peptide,topological domain:Cytoplasmic,topological domain:Extracellular,transmembrane region,
ENSG00000125999	BPIFB1	BPI fold containing family B member 1 [Source:HGNC Symbol;Acc:HGNC:16108]	protein_coding	3	0	Extracellular Space	other						GO:0005576~extracellular region,	GO:0008289~lipid binding,	IPR017942:Lipid-binding serum glycoprotein, N-terminal,			PIRSF037186:PLUNC, long form,	SM00328:BPI1,	alternative splicing,complete proteome,glycoprotein,polymorphism,Secreted,signal,	chain:Long palate, lung and nasal epithelium carcinoma-associated protein 1,glycosylation site:N-linked (GlcNAc...),sequence conflict,sequence variant,signal peptide,splice variant,
ENSG00000128536	CDHR3	cadherin related family member 3 [Source:HGNC Symbol;Acc:HGNC:26308]	protein_coding	2	0	Plasma Membrane	other					GO:0007155~cell adhesion,GO:0007156~homophilic cell adhesion,GO:0016337~cell-cell adhesion,GO:0022610~biological adhesion,	GO:0005886~plasma membrane,GO:0016021~integral to membrane,GO:0031224~intrinsic to membrane,	GO:0005509~calcium ion binding,GO:0043167~ion binding,GO:0043169~cation binding,GO:0046872~metal ion binding,	IPR002126:Cadherin,				SM00112:CA,	alternative splicing,calcium,cell adhesion,cell membrane,complete proteome,glycoprotein,membrane,polymorphism,repeat,signal,transmembrane,	chain:Cadherin-like protein 28,domain:Cadherin 1,domain:Cadherin 2,domain:Cadherin 3,domain:Cadherin 4,domain:Cadherin 5,domain:Cadherin 6,glycosylation site:N-linked (GlcNAc...),sequence variant,signal peptide,splice variant,topological domain:Cytoplasmic,topological domain:Extracellular,transmembrane region,
ENSG00000131400	NAPSA	napsin A aspartic peptidase [Source:HGNC Symbol;Acc:HGNC:13395]	protein_coding	4	0	Extracellular Space	peptidase					GO:0006508~proteolysis,		GO:0004175~endopeptidase activity,GO:0004190~aspartic-type endopeptidase activity,GO:0008233~peptidase activity,GO:0070001~aspartic-type peptidase activity,GO:0070011~peptidase activity, acting on L-amino acid peptides,	IPR001461:Peptidase A1,IPR001969:Peptidase aspartic, active site,IPR009007:Peptidase aspartic, catalytic,	hsa04142:Lysosome,		PIRSF001187:Pepsin,		Aspartyl protease,complete proteome,direct protein sequencing,disulfide bond,glycoprotein,hydrolase,polymorphism,Protease,signal,zymogen,	chain:Napsin-A,disulfide bond,glycosylation site:N-linked (GlcNAc...),propeptide:Activation peptide,sequence variant,signal peptide,
ENSG00000133661	SFTPD	surfactant protein D [Source:HGNC Symbol;Acc:HGNC:10803]	protein_coding	5	0	Extracellular Space	other					GO:0001817~regulation of cytokine production,GO:0001894~tissue homeostasis,GO:0002683~negative regulation of immune system process,GO:0002694~regulation of leukocyte activation,GO:0002695~negative regulation of leukocyte activation,GO:0006800~oxygen and reactive oxygen species metabolic process,GO:0006897~endocytosis,GO:0006898~receptor-mediated endocytosis,GO:0006928~cell motion,GO:0006935~chemo…	GO:0000323~lytic vacuole,GO:0005576~extracellular region,GO:0005578~proteinaceous extracellular matrix,GO:0005615~extracellular space,GO:0005764~lysosome,GO:0005773~vacuole,GO:0016023~cytoplasmic membrane-bounded vesicle,GO:0030139~endocytic vesicle,GO:0031012~extracellular matrix,GO:0031410~cytoplasmic vesicle,GO:0031982~vesicle,GO:0031988~membrane-bounded vesicle,GO:0044421~extracellular region…	GO:0005509~calcium ion binding,GO:0005529~sugar binding,GO:0008367~bacterial binding,GO:0030246~carbohydrate binding,GO:0043167~ion binding,GO:0043169~cation binding,GO:0046872~metal ion binding,	IPR001304:C-type lectin,IPR008160:Collagen triple helix repeat,IPR015097:Lung surfactant protein D coiled-coil trimerisation,IPR016186:C-type lectin-like,IPR018378:C-type lectin, conserved site,			PIRSF002429:pulmonary surfactant protein D,	SM00034:CLECT,	3d-structure,blocked amino end,calcium,coiled coil,collagen,complete proteome,direct protein sequencing,disulfide bond,extracellular matrix,gaseous exchange,glycoprotein,hydroxylation,hydroxylysine,hydroxyproline,Lectin,lung,polymorphism,pulmonary surfactant,repeat,Secreted,signal,surface film,	chain:Pulmonary surfactant-associated protein D,disulfide bond,domain:C-type lectin,domain:Collagen-like,glycosylation site:N-linked (GlcNAc...),helix,modified residue,sequence conflict,sequence variant,signal peptide,strand,turn,
ENSG00000134216	CHIA	chitinase, acidic [Source:HGNC Symbol;Acc:HGNC:17432]	protein_coding	3	0	Extracellular Space	enzyme					GO:0000272~polysaccharide catabolic process,GO:0001101~response to acid,GO:0005976~polysaccharide metabolic process,GO:0006022~aminoglycan metabolic process,GO:0006026~aminoglycan catabolic process,GO:0006030~chitin metabolic process,GO:0006032~chitin catabolic process,GO:0006037~cell wall chitin metabolic process,GO:0006955~immune response,GO:0007586~digestion,GO:0009057~macromolecule catabolic …	GO:0005576~extracellular region,GO:0005615~extracellular space,GO:0044421~extracellular region part,	GO:0001871~pattern binding,GO:0003796~lysozyme activity,GO:0004568~chitinase activity,GO:0005529~sugar binding,GO:0008061~chitin binding,GO:0030246~carbohydrate binding,GO:0030247~polysaccharide binding,GO:0043167~ion binding,GO:0043169~cation binding,	IPR001223:Glycoside hydrolase, family 18, catalytic domain,IPR001579:Glycoside hydrolase, chitinase active site,IPR002557:Chitin binding protein, peritrophin-A,IPR011583:Chitinase II,IPR013781:Glycoside hydrolase, subgroup, catalytic core,	hsa00520:Amino sugar and nucleotide sugar metabolism,		PIRSF001061:chitinase-like protein,	SM00494:ChtBD2,SM00636:Glyco_18,	3d-structure,alternative splicing,carbohydrate metabolism,Chitin degradation,Chitin-binding,complete proteome,cytoplasm,disulfide bond,glycosidase,hydrolase,polymorphism,polysaccharide degradation,Secreted,signal,	active site:Proton donor,chain:Acidic mammalian chitinase,compositionally biased region:Poly-Ser,disulfide bond,domain:Chitin-binding type-2,helix,sequence conflict,sequence variant,signal peptide,splice variant,strand,turn,
ENSG00000136352	NKX2-1	NK2 homeobox 1 [Source:HGNC Symbol;Acc:HGNC:11825]	protein_coding	3	0	Nucleus	transcription regulator					GO:0000122~negative regulation of transcription from RNA polymerase II promoter,GO:0000902~cell morphogenesis,GO:0000904~cell morphogenesis involved in differentiation,GO:0001708~cell fate specification,GO:0001764~neuron migration,GO:0001990~regulation of systemic arterial blood pressure by hormone,GO:0002016~regulation of blood volume by renin-angiotensin,GO:0002237~response to molecule of bacte…	GO:0005654~nucleoplasm,GO:0005667~transcription factor complex,GO:0031974~membrane-enclosed lumen,GO:0031981~nuclear lumen,GO:0043233~organelle lumen,GO:0044451~nucleoplasm part,GO:0070013~intracellular organelle lumen,	GO:0003677~DNA binding,GO:0003700~transcription factor activity,GO:0003702~RNA polymerase II transcription factor activity,GO:0003704~specific RNA polymerase II transcription factor activity,GO:0003705~RNA polymerase II transcription factor activity, enhancer binding,GO:0010843~promoter binding,GO:0016563~transcription activator activity,GO:0030528~transcription regulator activity,GO:0043565~sequ…	IPR001356:Homeobox,IPR012287:Homeodomain-related,IPR017970:Homeobox, conserved site,		Chorea, hereditary benign,Choreoathetosis, hypothyroidism, and neonatal respiratory distress,Goiter, familial, due to TTF-1 defect,Identification of ten loci associated with height highlights new biological pathways in human growth,		SM00389:HOX,	activator,alternative splicing,complete proteome,disease mutation,DNA binding,dna-binding,Homeobox,nucleus,phosphoprotein,Transcription,transcription regulation,	chain:Homeobox protein Nkx-2.1,compositionally biased region:Poly-Ala,compositionally biased region:Poly-Gln,compositionally biased region:Poly-Gly,DNA-binding region:Homeobox,sequence conflict,sequence variant,splice variant,
ENSG00000136688	IL36G	interleukin 36, gamma [Source:HGNC Symbol;Acc:HGNC:15741]	protein_coding	2	0	Extracellular Space	cytokine					GO:0006955~immune response,GO:0007267~cell-cell signaling,	GO:0005576~extracellular region,GO:0005615~extracellular space,GO:0044421~extracellular region part,	GO:0005104~fibroblast growth factor receptor binding,GO:0005125~cytokine activity,GO:0005149~interleukin-1 receptor binding,GO:0005152~interleukin-1 receptor antagonist activity,GO:0030353~fibroblast growth factor receptor antagonist activity,GO:0030545~receptor regulator activity,GO:0030547~receptor inhibitor activity,GO:0048019~receptor antagonist activity,	IPR000975:Interleukin-1,IPR003297:Interleukin-1 receptor antagonist IL1RA,				SM00125:IL1,	alternative splicing,complete proteome,cytokine,polymorphism,Secreted,	chain:Interleukin-1 family member 9,sequence variant,splice variant,
ENSG00000149021	SCGB1A1	secretoglobin, family 1A, member 1 (uteroglobin) [Source:HGNC Symbol;Acc:HGNC:12523]	protein_coding	6	0	Extracellular Space	cytokine					GO:0000122~negative regulation of transcription from RNA polymerase II promoter,GO:0001817~regulation of cytokine production,GO:0001818~negative regulation of cytokine production,GO:0002683~negative regulation of immune system process,GO:0002694~regulation of leukocyte activation,GO:0002695~negative regulation of leukocyte activation,GO:0006355~regulation of transcription, DNA-dependent,GO:000635…	GO:0005576~extracellular region,	GO:0004857~enzyme inhibitor activity,GO:0004859~phospholipase inhibitor activity,GO:0019834~phospholipase A2 inhibitor activity,GO:0055102~lipase inhibitor activity,	IPR000329:Uteroglobin-like,IPR006038:Uteroglobin-like superfamily,IPR006039:Uteroglobin-like family,IPR016126:Secretoglobin,		Asthma, susceptibility to,	PIRSF002537:uteroglobin,	SM00096:UTG,	complete proteome,direct protein sequencing,disulfide bond,phospholipase a2 inhibitor,polymorphism,Secreted,signal,steroid binding,uterus,	chain:Uteroglobin,disulfide bond,sequence conflict,sequence variant,signal peptide,
ENSG00000149435	GGTLC1	gamma-glutamyltransferase light chain 1 [Source:HGNC Symbol;Acc:HGNC:16437]	protein_coding	3	1	Plasma Membrane	enzyme							GO:0003840~gamma-glutamyltransferase activity,GO:0016755~transferase activity, transferring amino-acyl groups,	IPR000101:Gamma-glutamyltranspeptidase,			PIRSF000457:gamma-glutamyltransferase,		aminoacyltransferase,complete proteome,glycoprotein,	chain:Gamma-glutamyltransferase light chain 1,
ENSG00000152611	CAPSL	calcyphosine-like [Source:HGNC Symbol;Acc:HGNC:28375]	protein_coding	2	1	Other	other							GO:0005509~calcium ion binding,GO:0043167~ion binding,GO:0043169~cation binding,GO:0046872~metal ion binding,	IPR001125:Recoverin,IPR002048:Calcium-binding EF-hand,IPR011992:EF-Hand type,IPR018247:EF-HAND 1,IPR018248:EF hand,IPR018249:EF-HAND 2,		Robust associations of four new chromosome regions from genome-wide analyses of type 1 diabetes,		SM00054:EFh,	calcium,complete proteome,cytoplasm,polymorphism,repeat,	calcium-binding region:1,calcium-binding region:2,chain:Calcyphosin-like protein,domain:EF-hand 1,domain:EF-hand 2,domain:EF-hand 3,domain:EF-hand 4,sequence variant,
ENSG00000153093	ACOXL	acyl-CoA oxidase-like [Source:HGNC Symbol;Acc:HGNC:25621]	protein_coding	2	1	Other	enzyme					GO:0006631~fatty acid metabolic process,GO:0006635~fatty acid beta-oxidation,GO:0009062~fatty acid catabolic process,GO:0016042~lipid catabolic process,GO:0016054~organic acid catabolic process,GO:0019395~fatty acid oxidation,GO:0030258~lipid modification,GO:0034440~lipid oxidation,GO:0044242~cellular lipid catabolic process,GO:0046395~carboxylic acid catabolic process,GO:0055114~oxidation reduct…	GO:0005777~peroxisome,GO:0042579~microbody,	GO:0000166~nucleotide binding,GO:0001882~nucleoside binding,GO:0001883~purine nucleoside binding,GO:0003995~acyl-CoA dehydrogenase activity,GO:0003997~acyl-CoA oxidase activity,GO:0009055~electron carrier activity,GO:0016634~oxidoreductase activity, acting on the CH-CH group of donors, oxygen as acceptor,GO:0017076~purine nucleotide binding,GO:0030554~adenyl nucleotide binding,GO:0048037~cofactor…	IPR002655:Acyl-CoA oxidase, C-terminal,IPR006090:Acyl-CoA oxidase/dehydrogenase, type 1,IPR006091:Acyl-CoA oxidase/dehydrogenase, central region,IPR012258:Acyl-CoA oxidase,IPR013764:Acyl-CoA oxidase/dehydrogenase, type1/2, C-terminal,		A genome-wide association study identifies six susceptibility loci for chronic lymphocytic leukemia,	PIRSF000168:acyl-CoA oxidase,PIRSF000168:Acyl-CoA_oxidase,		alternative splicing,complete proteome,FAD,Flavoprotein,oxidoreductase,polymorphism,	chain:Acyl-coenzyme A oxidase-like protein,nucleotide phosphate-binding region:FAD,sequence conflict,sequence variant,splice variant,
ENSG00000153789	FAM92B	family with sequence similarity 92 member B [Source:HGNC Symbol;Acc:HGNC:24781]	protein_coding	2	1	Other	other								IPR009602:Protein of unknown function DUF1208,					complete proteome,polymorphism,	chain:Protein FAM92B,sequence variant,
ENSG00000154342	WNT3A	wingless-type MMTV integration site family member 3A [Source:HGNC Symbol;Acc:HGNC:15983]	protein_coding	3	0	Extracellular Space	cytokine					GO:0000902~cell morphogenesis,GO:0000904~cell morphogenesis involved in differentiation,GO:0001701~in utero embryonic development,GO:0001704~formation of primary germ layer,GO:0001707~mesoderm formation,GO:0001710~mesodermal cell fate commitment,GO:0001756~somitogenesis,GO:0001947~heart looping,GO:0002520~immune system development,GO:0003002~regionalization,GO:0003007~heart morphogenesis,GO:00071…	GO:0005576~extracellular region,GO:0005578~proteinaceous extracellular matrix,GO:0005615~extracellular space,GO:0031012~extracellular matrix,GO:0044421~extracellular region part,	GO:0005198~structural molecule activity,GO:0005201~extracellular matrix structural constituent,	IPR005816:Secreted growth factor Wnt protein,IPR005817:Wnt superfamily,IPR009141:Wnt-3 protein,IPR018161:Secreted growth factor Wnt protein, conserved site,	hsa04310:Wnt signaling pathway,hsa04340:Hedgehog signaling pathway,hsa04916:Melanogenesis,hsa05200:Pathways in cancer,hsa05217:Basal cell carcinoma,		PIRSF001784:int-1 transforming protein,	SM00097:WNT1,	complete proteome,developmental protein,extracellular matrix,glycoprotein,lipoprotein,palmitate,Secreted,signal,wnt signaling pathway,	chain:Protein Wnt-3a,glycosylation site:N-linked (GlcNAc...),lipid moiety-binding region:S-palmitoyl cysteine,signal peptide,
ENSG00000156076	WIF1	WNT inhibitory factor 1 [Source:HGNC Symbol;Acc:HGNC:18081]	protein_coding	3	0	Extracellular Space	other			h_wntPathway:WNT Signaling Pathway,		GO:0007166~cell surface receptor linked signal transduction,GO:0016055~Wnt receptor signaling pathway,	GO:0005576~extracellular region,	GO:0004672~protein kinase activity,GO:0004713~protein tyrosine kinase activity,	IPR000742:EGF-like, type 3,IPR003306:WIF domain,IPR006209:EGF,IPR006210:EGF-like,IPR013032:EGF-like region, conserved site,IPR013111:EGF, extracellular,IPR013309:Wnt inhibitory factor (WIF)-1,	hsa04310:Wnt signaling pathway,			SM00181:EGF,SM00469:WIF,	3d-structure,complete proteome,developmental protein,disulfide bond,egf-like domain,glycoprotein,repeat,Secreted,signal,wnt signaling pathway,	chain:Wnt inhibitory factor 1,disulfide bond,domain:EGF-like 1,domain:EGF-like 2,domain:EGF-like 3,domain:EGF-like 4,domain:EGF-like 5,domain:WIF,glycosylation site:N-linked (GlcNAc...),helix,sequence conflict,signal peptide,strand,
ENSG00000157765	SLC34A2	solute carrier family 34 (type II sodium/phosphate cotransporter), member 2 [Source:HGNC Symbol;Acc:HGNC:11020]	protein_coding	4	0	Plasma Membrane	transporter					GO:0006811~ion transport,GO:0006812~cation transport,GO:0006814~sodium ion transport,GO:0006817~phosphate transport,GO:0006820~anion transport,GO:0006873~cellular ion homeostasis,GO:0009719~response to endogenous stimulus,GO:0009725~response to hormone stimulus,GO:0010033~response to organic substance,GO:0015672~monovalent inorganic cation transport,GO:0015698~inorganic anion transport,GO:0019725…	GO:0005886~plasma membrane,GO:0005887~integral to plasma membrane,GO:0005903~brush border,GO:0016021~integral to membrane,GO:0016324~apical plasma membrane,GO:0031224~intrinsic to membrane,GO:0031226~intrinsic to plasma membrane,GO:0031253~cell projection membrane,GO:0031526~brush border membrane,GO:0042995~cell projection,GO:0044459~plasma membrane part,GO:0044463~cell projection part,GO:0045177…	GO:0005436~sodium:phosphate symporter activity,GO:0008509~anion transmembrane transporter activity,GO:0015103~inorganic anion transmembrane transporter activity,GO:0015114~phosphate transmembrane transporter activity,GO:0015293~symporter activity,GO:0015294~solute:cation symporter activity,GO:0015296~anion:cation symporter activity,GO:0031402~sodium ion binding,GO:0031420~alkali metal ion binding…	IPR003841:Na/Pi-cotransporter,		?Testicular microlithiasis,Pulmonary alveolar microlithiasis,			alternative splicing,complete proteome,disease mutation,disulfide bond,glycoprotein,ion transport,membrane,polymorphism,Sodium,Sodium transport,Symport,transmembrane,transport,	chain:Sodium-dependent phosphate transport protein 2B,compositionally biased region:Cys-rich,compositionally biased region:Poly-Thr,disulfide bond,glycosylation site:N-linked (GlcNAc...),sequence conflict,sequence variant,splice variant,topological domain:Cytoplasmic,topological domain:Extracellular,transmembrane region,
ENSG00000161055	SCGB3A1	secretoglobin, family 3A, member 1 [Source:HGNC Symbol;Acc:HGNC:18384]	protein_coding	3	0	Extracellular Space	cytokine					GO:0001558~regulation of cell growth,GO:0008361~regulation of cell size,GO:0030308~negative regulation of cell growth,GO:0032535~regulation of cellular component size,GO:0040008~regulation of growth,GO:0042127~regulation of cell proliferation,GO:0045792~negative regulation of cell size,GO:0045926~negative regulation of growth,	GO:0005576~extracellular region,GO:0005615~extracellular space,GO:0044421~extracellular region part,	GO:0005125~cytokine activity,						complete proteome,cytokine,direct protein sequencing,Secreted,signal,	chain:Secretoglobin family 3A member 1,sequence conflict,signal peptide,
ENSG00000162598	C1orf87	chromosome 1 open reading frame 87 [Source:HGNC Symbol;Acc:HGNC:28547]	protein_coding	2	1	Extracellular Space	other													alternative splicing,complete proteome,polymorphism,	chain:Uncharacterized protein C1orf87,sequence variant,splice variant,
ENSG00000163218	PGLYRP4	peptidoglycan recognition protein 4 [Source:HGNC Symbol;Acc:HGNC:30015]	protein_coding	2	0	Plasma Membrane	transmembrane receptor					GO:0000270~peptidoglycan metabolic process,GO:0000272~polysaccharide catabolic process,GO:0005976~polysaccharide metabolic process,GO:0006022~aminoglycan metabolic process,GO:0006026~aminoglycan catabolic process,GO:0006027~glycosaminoglycan catabolic process,GO:0006952~defense response,GO:0006955~immune response,GO:0009057~macromolecule catabolic process,GO:0009253~peptidoglycan catabolic proces…	GO:0005576~extracellular region,	GO:0001871~pattern binding,GO:0005539~glycosaminoglycan binding,GO:0008329~pattern recognition receptor activity,GO:0008745~N-acetylmuramoyl-L-alanine amidase activity,GO:0016019~peptidoglycan receptor activity,GO:0016811~hydrolase activity, acting on carbon-nitrogen (but not peptide) bonds, in linear amides,GO:0030246~carbohydrate binding,GO:0030247~polysaccharide binding,GO:0042834~peptidoglyca…	IPR002502:N-acetylmuramoyl-L-alanine amidase, family 2,IPR006619:Peptidoglycan recognition protein, metazoa/bacteria,IPR015510:Peptidoglycan recognition protein,				SM00644:Ami_2,SM00701:PGRP,	3d-structure,alternative splicing,antibiotic,Antimicrobial,complete proteome,disulfide bond,glycoprotein,immune response,phosphoprotein,polymorphism,Secreted,signal,	binding site:Murein,chain:Peptidoglycan recognition protein 4,disulfide bond,glycosylation site:N-linked (GlcNAc...),helix,modified residue,region of interest:Interaction with murein,sequence variant,signal peptide,splice variant,strand,turn,
ENSG00000164265	SCGB3A2	secretoglobin, family 3A, member 2 [Source:HGNC Symbol;Acc:HGNC:18391]	protein_coding	5	0	Extracellular Space	other						GO:0005576~extracellular region,				Asthma, susceptibility to,			complete proteome,polymorphism,Secreted,signal,	chain:Secretoglobin family 3A member 2,sequence variant,signal peptide,
ENSG00000164400	CSF2	colony stimulating factor 2 (granulocyte-macrophage) [Source:HGNC Symbol;Acc:HGNC:2434]	protein_coding	2	0	Extracellular Space	cytokine		88.Alternatively_Activated_APC,	h_dcPathway:Dendritic cells in regulating TH1 and TH2 Development,h_eosinophilsPathway:The Role of Eosinophils in the Chemokine Network of Allergy,h_erythPathway:Erythrocyte Differentiation Pathway,h_inflamPathway:Cytokines and Inflammatory Response,h_nktPathway:Selective expression of chemokine receptors during T-cell polarization,h_stemPathway:Regulation of hematopoiesis by cytokines,		GO:0001773~myeloid dendritic cell activation,GO:0001775~cell activation,GO:0001932~regulation of protein amino acid phosphorylation,GO:0001934~positive regulation of protein amino acid phosphorylation,GO:0002274~myeloid leukocyte activation,GO:0002520~immune system development,GO:0002521~leukocyte differentiation,GO:0002573~myeloid leukocyte differentiation,GO:0006275~regulation of DNA replicatio…	GO:0005576~extracellular region,GO:0005615~extracellular space,GO:0044421~extracellular region part,	GO:0005125~cytokine activity,GO:0005129~granulocyte macrophage colony-stimulating factor receptor binding,GO:0008083~growth factor activity,	IPR000773:Granulocyte-macrophage colony-stimulating factor,IPR012351:Four-helical cytokine, core,	hsa04060:Cytokine-cytokine receptor interaction,hsa04630:Jak-STAT signaling pathway,hsa04640:Hematopoietic cell lineage,hsa04650:Natural killer cell mediated cytotoxicity,hsa04660:T cell receptor signaling pathway,hsa04664:Fc epsilon RI signaling pathway,		PIRSF001947:granulocyte-macrophage colony-stimulating factor,	SM00040:CSF2,	3d-structure,complete proteome,cytokine,disulfide bond,glycoprotein,growth factor,macrophage,monomer,pharmaceutical,polymorphism,Secreted,signal,T-cell,	chain:Granulocyte-macrophage colony-stimulating factor,disulfide bond,glycosylation site:N-linked (GlcNAc...),glycosylation site:O-linked (GalNAc...),glycosylation site:O-linked (GalNAc...); partial,helix,sequence conflict,sequence variant,signal peptide,strand,turn,
ENSG00000166961	MS4A15	membrane-spanning 4-domains, subfamily A, member 15 [Source:HGNC Symbol;Acc:HGNC:28573]	protein_coding	4	1	Other	other						GO:0016021~integral to membrane,GO:0031224~intrinsic to membrane,		IPR007237:CD20/IgE Fc receptor beta subunit,					alternative splicing,complete proteome,membrane,polymorphism,receptor,transmembrane,	chain:Membrane-spanning 4-domains subfamily A member 15,sequence variant,splice variant,transmembrane region,
ENSG00000168484	SFTPC	surfactant protein C [Source:HGNC Symbol;Acc:HGNC:10802]	protein_coding	6	0	Extracellular Space	other					GO:0007585~respiratory gaseous exchange,	GO:0005576~extracellular region,GO:0005615~extracellular space,GO:0044421~extracellular region part,		IPR001729:Surfactant-associated polypeptide,IPR007084:BRICHOS,IPR015091:Surfactant protein C, N-terminal propeptide,IPR018051:Surfactant-associated polypeptide, palmitoylation site,		Pulmonary alveolar proteinosis,Pulmonary fibrosis, idiopathic, familial,Surfactant metabolism dysfunction, pulmonary, 2,Surfactant protein C deficiency,	PIRSF002432:pulmonary surfactant protein C,	SM00019:SF_P,	alternative splicing,complete proteome,direct protein sequencing,disease mutation,gaseous exchange,lipoprotein,lung,palmitate,phosphoprotein,polymorphism,pulmonary surfactant,respiratory distress syndrome,Secreted,surface film,thiolester bond,	chain:Pulmonary surfactant-associated protein C,domain:BRICHOS,lipid moiety-binding region:S-palmitoyl cysteine,modified residue,sequence conflict,sequence variant,splice variant,
ENSG00000168878	SFTPB	surfactant protein B [Source:HGNC Symbol;Acc:HGNC:10801]	protein_coding	6	0	Extracellular Space	other					GO:0006643~membrane lipid metabolic process,GO:0006665~sphingolipid metabolic process,GO:0007585~respiratory gaseous exchange,	GO:0000323~lytic vacuole,GO:0005576~extracellular region,GO:0005615~extracellular space,GO:0005764~lysosome,GO:0005773~vacuole,GO:0044421~extracellular region part,		IPR003119:Saposin type A,IPR007856:Saposin-like type B, 1,IPR008138:Saposin-like type B, 2,IPR008139:Saposin B,IPR008373:Saposin,IPR011001:Saposin-like,		Pulmonary alveolar proteinosis, congenital,Surfactant metabolism dysfunction, pulmonary, 1,	PIRSF002430:pulmonary surfactant protein B,	SM00162:SAPA,SM00741:SapB,	3d-structure,alveolar proteinosis,complete proteome,direct protein sequencing,disease mutation,disulfide bond,gaseous exchange,glycoprotein,lipoprotein,lung,polymorphism,pulmonary surfactant,repeat,respiratory distress syndrome,Secreted,signal,surface film,	chain:Pulmonary surfactant-associated protein B,disulfide bond,domain:Saposin A-type,domain:Saposin B-type 1,domain:Saposin B-type 2,domain:Saposin B-type 3,glycosylation site:N-linked (GlcNAc...),helix,sequence conflict,sequence variant,signal peptide,strand,
ENSG00000170477	KRT4	keratin 4, type II [Source:HGNC Symbol;Acc:HGNC:6441]	protein_coding	2	0	Cytoplasm	other					GO:0007010~cytoskeleton organization,GO:0008285~negative regulation of cell proliferation,GO:0030855~epithelial cell differentiation,GO:0042127~regulation of cell proliferation,GO:0050678~regulation of epithelial cell proliferation,GO:0050680~negative regulation of epithelial cell proliferation,GO:0060429~epithelium development,	GO:0005856~cytoskeleton,GO:0005882~intermediate filament,GO:0043228~non-membrane-bounded organelle,GO:0043232~intracellular non-membrane-bounded organelle,GO:0044430~cytoskeletal part,GO:0045095~keratin filament,GO:0045111~intermediate filament cytoskeleton,	GO:0005198~structural molecule activity,	IPR001664:Intermediate filament protein,IPR003054:Type II keratin,IPR016044:Filament,IPR018039:Intermediate filament protein, conserved site,		White sponge nevus,	PIRSF002282:cytoskeletal keratin,		coiled coil,complete proteome,disease mutation,Intermediate filament,keratin,phosphoprotein,polymorphism,	chain:Keratin, type II cytoskeletal 4,compositionally biased region:Gly-rich,compositionally biased region:Ser-rich,modified residue,region of interest:Coil 1A,region of interest:Coil 1B,region of interest:Coil 2,region of interest:Head,region of interest:Linker 1,region of interest:Linker 12,region of interest:Rod,region of interest:Tail,sequence conflict,sequence variant,site:Stutter,
ENSG00000176029	C11orf16	chromosome 11 open reading frame 16 [Source:HGNC Symbol;Acc:HGNC:1169]	protein_coding	3	1	Other	other													complete proteome,polymorphism,	chain:Uncharacterized protein C11orf16,sequence conflict,sequence variant,
ENSG00000178934	LGALS7B	lectin, galactoside-binding, soluble, 7B [Source:HGNC Symbol;Acc:HGNC:34447]	protein_coding	2	1	Extracellular Space	other					GO:0006915~apoptosis,GO:0007155~cell adhesion,GO:0007157~heterophilic cell adhesion,GO:0008219~cell death,GO:0012501~programmed cell death,GO:0016265~death,GO:0016337~cell-cell adhesion,GO:0022610~biological adhesion,	GO:0005576~extracellular region,GO:0005615~extracellular space,GO:0044421~extracellular region part,	GO:0005529~sugar binding,GO:0030246~carbohydrate binding,	IPR001079:Galectin, carbohydrate recognition domain,IPR013320:Concanavalin A-like lectin/glucanase, subgroup,				SM00276:GLECT,	3d-structure,Apoptosis,complete proteome,cytoplasm,direct protein sequencing,Lectin,nucleus,Secreted,	chain:Galectin-7,domain:Galectin,helix,region of interest:Beta-galactoside binding,strand,turn,
ENSG00000179813	FAM216B	family with sequence similarity 216 member B [Source:HGNC Symbol;Acc:HGNC:26883]	protein_coding	2	1	Other	other													complete proteome,polymorphism,	chain:Uncharacterized protein C13orf30,sequence variant,
ENSG00000179841	AKAP5	A-kinase anchoring protein 5 [Source:HGNC Symbol;Acc:HGNC:375]	protein_coding	2	0	Plasma Membrane	other					GO:0006605~protein targeting,GO:0006886~intracellular protein transport,GO:0007267~cell-cell signaling,GO:0007268~synaptic transmission,GO:0008104~protein localization,GO:0015031~protein transport,GO:0019226~transmission of nerve impulse,GO:0033043~regulation of organelle organization,GO:0034613~cellular protein localization,GO:0045184~establishment of protein localization,GO:0046907~intracellula…	GO:0005829~cytosol,GO:0005886~plasma membrane,	GO:0005516~calmodulin binding,GO:0019899~enzyme binding,GO:0019900~kinase binding,GO:0019901~protein kinase binding,GO:0051018~protein kinase A binding,	IPR001573:Protein kinase A anchoring, WSK motif,IPR018459:RII binding domain,					3d-structure,calmodulin-binding,complete proteome,kinase,membrane,polymorphism,	chain:A-kinase anchor protein 5,domain:AKAP,helix,mutagenesis site,region of interest:Essential to the intracellular anchoring function,region of interest:PKA-RII subunit binding domain,sequence conflict,sequence variant,turn,
ENSG00000181378	CCDC108	cilia and flagella associated protein 65 [Source:HGNC Symbol;Acc:HGNC:25325]	protein_coding	2	1	Other	other						GO:0016021~integral to membrane,GO:0031224~intrinsic to membrane,	GO:0005198~structural molecule activity,	IPR000535:Major sperm protein,IPR008962:PapD-like,					coiled coil,complete proteome,membrane,phosphoprotein,polymorphism,transmembrane,	chain:Coiled-coil domain-containing protein 108,compositionally biased region:Glu-rich,domain:MSP,modified residue,sequence conflict,sequence variant,transmembrane region,
ENSG00000182010	RTKN2	rhotekin 2 [Source:HGNC Symbol;Acc:HGNC:19364]	protein_coding	2	0	Plasma Membrane	other					GO:0002520~immune system development,GO:0008284~positive regulation of cell proliferation,GO:0030097~hemopoiesis,GO:0042127~regulation of cell proliferation,GO:0048534~hemopoietic or lymphoid organ development,	GO:0005886~plasma membrane,		IPR001849:Pleckstrin homology,IPR011072:HR1 rho-binding repeat,IPR011993:Pleckstrin homology-type,				SM00233:PH,SM00742:Hr1,	alternative splicing,coiled coil,complete proteome,polymorphism,	chain:Rhotekin-2,domain:PH,sequence variant,splice variant,
ENSG00000183607	GKN2	gastrokine 2 [Source:HGNC Symbol;Acc:HGNC:24588]	protein_coding	2	1	Extracellular Space	other						GO:0005576~extracellular region,		IPR007084:BRICHOS,					complete proteome,direct protein sequencing,disulfide bond,polymorphism,Secreted,signal,	chain:Gastrokine-2,domain:BRICHOS,sequence conflict,sequence variant,signal peptide,
ENSG00000183971	NPW	neuropeptide W [Source:HGNC Symbol;Acc:HGNC:30509]	protein_coding	2	0	Extracellular Space	other					GO:0007166~cell surface receptor linked signal transduction,GO:0007186~G-protein coupled receptor protein signaling pathway,GO:0007218~neuropeptide signaling pathway,GO:0007610~behavior,GO:0007631~feeding behavior,	GO:0005576~extracellular region,		IPR013297:Neuropeptide B/W precursor,IPR013299:Neuropeptide W precursor,					cleavage on pair of basic residues,complete proteome,neuropeptide,polymorphism,Secreted,signal,	peptide:Neuropeptide W-23,peptide:Neuropeptide W-30,sequence variant,signal peptide,
ENSG00000186474	KLK12	kallikrein related peptidase 12 [Source:HGNC Symbol;Acc:HGNC:6360]	protein_coding	2	0	Extracellular Space	peptidase					GO:0006508~proteolysis,	GO:0000267~cell fraction,GO:0005576~extracellular region,GO:0005625~soluble fraction,	GO:0004175~endopeptidase activity,GO:0004252~serine-type endopeptidase activity,GO:0008233~peptidase activity,GO:0008236~serine-type peptidase activity,GO:0017171~serine hydrolase activity,GO:0070011~peptidase activity, acting on L-amino acid peptides,	IPR001254:Peptidase S1 and S6, chymotrypsin/Hap,IPR001314:Peptidase S1A, chymotrypsin,IPR018114:Peptidase S1/S6, chymotrypsin/Hap, active site,				SM00020:Tryp_SPc,	alternative splicing,complete proteome,disulfide bond,glycoprotein,hydrolase,Protease,Secreted,Serine protease,signal,	active site:Charge relay system,chain:Kallikrein-12,disulfide bond,domain:Peptidase S1,glycosylation site:N-linked (GlcNAc...),signal peptide,splice variant,
ENSG00000186973	FAM183A	family with sequence similarity 183 member A [Source:HGNC Symbol;Acc:HGNC:34347]	protein_coding	2	1	Other	other													complete proteome,	chain:Protein FAM183A,
ENSG00000187492	CDHR4	cadherin related family member 4 [Source:HGNC Symbol;Acc:HGNC:34527]	protein_coding	2	1	Other	other					GO:0007155~cell adhesion,GO:0007156~homophilic cell adhesion,GO:0016337~cell-cell adhesion,GO:0022610~biological adhesion,	GO:0016021~integral to membrane,GO:0031224~intrinsic to membrane,	GO:0005509~calcium ion binding,GO:0043167~ion binding,GO:0043169~cation binding,GO:0046872~metal ion binding,	IPR002126:Cadherin,				SM00112:CA,	alternative splicing,calcium,cell adhesion,complete proteome,glycoprotein,membrane,polymorphism,repeat,signal,transmembrane,	chain:Cadherin-like protein 29,domain:Cadherin 1,domain:Cadherin 2,domain:Cadherin 3,domain:Cadherin 4,glycosylation site:N-linked (GlcNAc...),sequence variant,signal peptide,splice variant,topological domain:Cytoplasmic,topological domain:Extracellular,transmembrane region,
ENSG00000188817	SNTN	sentan, cilia apical structure protein [Source:HGNC Symbol;Acc:HGNC:33706]	protein_coding	2	1	Other	other						GO:0005929~cilium,GO:0042995~cell projection,	GO:0005509~calcium ion binding,GO:0043167~ion binding,GO:0043169~cation binding,GO:0046872~metal ion binding,						cell projection,cilium,complete proteome,	chain:Sentan,
ENSG00000189377	CXCL17	chemokine (C-X-C motif) ligand 17 [Source:HGNC Symbol;Acc:HGNC:19232]	protein_coding	2	0	Other	other					GO:0001525~angiogenesis,GO:0001568~blood vessel development,GO:0001944~vasculature development,GO:0006935~chemotaxis,GO:0007610~behavior,GO:0007626~locomotory behavior,GO:0042330~taxis,GO:0048514~blood vessel morphogenesis,	GO:0005576~extracellular region,		IPR018048:Small chemokine, C-X-C, conserved site,					angiogenesis,chemotaxis,complete proteome,developmental protein,differentiation,direct protein sequencing,disulfide bond,Secreted,signal,	chain:VEGF co-regulated chemokine 1,disulfide bond,mutagenesis site,signal peptide,
ENSG00000196260	SFTA2	surfactant associated 2 [Source:HGNC Symbol;Acc:HGNC:18386]	protein_coding	6	0	Other	other						GO:0005576~extracellular region,							complete proteome,direct protein sequencing,glycoprotein,polymorphism,Secreted,signal,	chain:Surfactant-associated protein 2,glycosylation site:N-linked (GlcNAc...),sequence variant,signal peptide,
ENSG00000197446	CYP2F1	cytochrome P450 family 2 subfamily F member 1 [Source:HGNC Symbol;Acc:HGNC:2632]	protein_coding	2	0	Cytoplasm	enzyme				Secondary metabolites biosynthesis, transport, and catabolism,	GO:0006805~xenobiotic metabolic process,GO:0009410~response to xenobiotic stimulus,GO:0009636~response to toxin,GO:0018931~naphthalene metabolic process,GO:0042537~benzene and derivative metabolic process,GO:0043449~cellular alkene metabolic process,GO:0055114~oxidation reduction,	GO:0000267~cell fraction,GO:0005624~membrane fraction,GO:0005626~insoluble fraction,GO:0005783~endoplasmic reticulum,GO:0005789~endoplasmic reticulum membrane,GO:0005792~microsome,GO:0012505~endomembrane system,GO:0019898~extrinsic to membrane,GO:0031090~organelle membrane,GO:0042175~nuclear envelope-endoplasmic reticulum network,GO:0042598~vesicular fraction,GO:0044432~endoplasmic reticulum part,	GO:0005506~iron ion binding,GO:0009055~electron carrier activity,GO:0016712~oxidoreductase activity, acting on paired donors, with incorporation or reduction of molecular oxygen, reduced flavin or flavoprotein as one donor, and incorporation of one atom of oxygen,GO:0019825~oxygen binding,GO:0020037~heme binding,GO:0043167~ion binding,GO:0043169~cation binding,GO:0046872~metal ion binding,GO:0046…	IPR001128:Cytochrome P450,IPR002401:Cytochrome P450, E-class, group I,IPR017972:Cytochrome P450, conserved site,IPR017973:Cytochrome P450, C-terminal region,	hsa00980:Metabolism of xenobiotics by cytochrome P450,		PIRSF000045:cytochrome P450 CYP2D6,		alternative splicing,chromoprotein,complete proteome,electron transfer,endoplasmic reticulum,heme,iron,membrane,metal-binding,metalloprotein,microsome,Monooxygenase,oxidoreductase,polymorphism,transmembrane protein,	chain:Cytochrome P450 2F1,metal ion-binding site:Iron (heme axial ligand),sequence conflict,sequence variant,
ENSG00000197641	SERPINB13	serpin peptidase inhibitor, clade B (ovalbumin), member 13 [Source:HGNC Symbol;Acc:HGNC:8944]	protein_coding	2	0	Cytoplasm	other					GO:0009314~response to radiation,GO:0009411~response to UV,GO:0009416~response to light stimulus,GO:0009628~response to abiotic stimulus,GO:0030162~regulation of proteolysis,		GO:0004857~enzyme inhibitor activity,GO:0004866~endopeptidase inhibitor activity,GO:0004867~serine-type endopeptidase inhibitor activity,GO:0030414~peptidase inhibitor activity,	IPR000215:Protease inhibitor I4, serpin,			PIRSF001630:serpin,	SM00093:SERPIN,	alternative splicing,complete proteome,cytoplasm,polymorphism,protease inhibitor,Serine protease inhibitor,serine proteinase inhibitor,	chain:Serpin B13,sequence conflict,sequence variant,site:Reactive bond,splice variant,
ENSG00000198183	BPIFA1	BPI fold containing family A member 1 [Source:HGNC Symbol;Acc:HGNC:15749]	protein_coding	3	0	Extracellular Space	other					GO:0006952~defense response,GO:0006955~immune response,GO:0045087~innate immune response,	GO:0005576~extracellular region,	GO:0008289~lipid binding,	IPR017942:Lipid-binding serum glycoprotein, N-terminal,			PIRSF002570:PLUNC/parotid secretory protein,PIRSF500371:lipopolysaccharide binding protein PLUNC,	SM00328:BPI1,	complete proteome,direct protein sequencing,glycoprotein,Secreted,signal,	chain:Protein Plunc,sequence conflict,signal peptide,
ENSG00000203985	LDLRAD1	low density lipoprotein receptor class A domain containing 1 [Source:HGNC Symbol;Acc:HGNC:32069]	protein_coding	2	1	Other	other						GO:0016021~integral to membrane,GO:0031224~intrinsic to membrane,		IPR002172:Low density lipoprotein-receptor, class A, cysteine-rich,				SM00192:LDLa,	alternative splicing,complete proteome,disulfide bond,lipoprotein,membrane,receptor,repeat,transmembrane,	chain:Low-density lipoprotein receptor class A domain-containing protein 1,disulfide bond,domain:LDL-receptor class A 1,domain:LDL-receptor class A 2; atypical,domain:LDL-receptor class A 3; atypical,splice variant,transmembrane region,
ENSG00000204305	AGER	advanced glycosylation end product-specific receptor [Source:HGNC Symbol;Acc:HGNC:320]	protein_coding	5	0	Plasma Membrane	transmembrane receptor	2-O,3-O-desulfated heparin				GO:0006952~defense response,GO:0006954~inflammatory response,GO:0007166~cell surface receptor linked signal transduction,GO:0007242~intracellular signaling cascade,GO:0007243~protein kinase cascade,GO:0007259~JAK-STAT cascade,GO:0007568~aging,GO:0008284~positive regulation of cell proliferation,GO:0009611~response to wounding,GO:0032101~regulation of response to external stimulus,GO:0032103~posit…	GO:0005576~extracellular region,GO:0005615~extracellular space,GO:0005886~plasma membrane,GO:0005887~integral to plasma membrane,GO:0009925~basal plasma membrane,GO:0016021~integral to membrane,GO:0016323~basolateral plasma membrane,GO:0031224~intrinsic to membrane,GO:0031226~intrinsic to plasma membrane,GO:0044421~extracellular region part,GO:0044459~plasma membrane part,GO:0045178~basal part of…	GO:0050785~advanced glycation end-product receptor activity,	IPR003006:Immunoglobulin/major histocompatibility complex, conserved site,IPR003598:Immunoglobulin subtype 2,IPR003599:Immunoglobulin subtype,IPR007110:Immunoglobulin-like,IPR013151:Immunoglobulin,IPR013162:CD80-like, immunoglobulin C2-set,IPR013783:Immunoglobulin-like fold,			PIRSF002509:advanced glycosylation end products receptor,	SM00408:IGc2,SM00409:IG,	3d-structure,alternative splicing,cell membrane,complete proteome,disulfide bond,glycoprotein,Immunoglobulin domain,inflammatory response,membrane,polymorphism,receptor,repeat,Secreted,signal,transmembrane,	chain:Advanced glycosylation end product- specific receptor,compositionally biased region:Poly-Glu,disulfide bond,domain:Ig-like C2-type 1,domain:Ig-like C2-type 2,domain:Ig-like V-type,glycosylation site:N-linked (GlcNAc...),sequence conflict,sequence variant,signal peptide,splice variant,strand,topological domain:Cytoplasmic,topological domain:Extracellular,transmembrane region,turn,
ENSG00000205076	LGALS7	lectin, galactoside-binding, soluble, 7 [Source:HGNC Symbol;Acc:HGNC:6568]	protein_coding	2	0	Extracellular Space	other					GO:0006915~apoptosis,GO:0007155~cell adhesion,GO:0007157~heterophilic cell adhesion,GO:0008219~cell death,GO:0012501~programmed cell death,GO:0016265~death,GO:0016337~cell-cell adhesion,GO:0022610~biological adhesion,	GO:0005576~extracellular region,GO:0005615~extracellular space,GO:0044421~extracellular region part,	GO:0005529~sugar binding,GO:0030246~carbohydrate binding,	IPR001079:Galectin, carbohydrate recognition domain,IPR013320:Concanavalin A-like lectin/glucanase, subgroup,				SM00276:GLECT,	3d-structure,Apoptosis,complete proteome,cytoplasm,direct protein sequencing,Lectin,nucleus,Secreted,	chain:Galectin-7,domain:Galectin,helix,region of interest:Beta-galactoside binding,strand,turn,
ENSG00000206072	SERPINB11	serpin peptidase inhibitor, clade B (ovalbumin), member 11 (gene/pseudogene) [Source:HGNC Symbol;Acc:HGNC:14221]	protein_coding	2	1	Cytoplasm	other							GO:0004857~enzyme inhibitor activity,GO:0004866~endopeptidase inhibitor activity,GO:0004867~serine-type endopeptidase inhibitor activity,GO:0030414~peptidase inhibitor activity,	IPR000215:Protease inhibitor I4, serpin,			PIRSF001630:serpin,	SM00093:SERPIN,	complete proteome,cytoplasm,polymorphism,protease inhibitor,Serine protease inhibitor,	chain:Serpin B11,sequence variant,site:Reactive bond,
ENSG00000206073	SERPINB4	serpin peptidase inhibitor, clade B (ovalbumin), member 4 [Source:HGNC Symbol;Acc:HGNC:10570]	protein_coding	2	0	Cytoplasm	other							GO:0004857~enzyme inhibitor activity,GO:0004866~endopeptidase inhibitor activity,GO:0004867~serine-type endopeptidase inhibitor activity,GO:0030414~peptidase inhibitor activity,	IPR000215:Protease inhibitor I4, serpin,			PIRSF001630:serpin,	SM00093:SERPIN,	3d-structure,acetylation,alternative splicing,complete proteome,cysteine proteinase inhibitor,cytoplasm,direct protein sequencing,glycoprotein,polymorphism,protease inhibitor,Serine protease inhibitor,	chain:Serpin B3,helix,modified residue,mutagenesis site,sequence conflict,sequence variant,site:Reactive bond,splice variant,strand,turn,
ENSG00000185303	SFTPA2	surfactant protein A2 [Source:HGNC Symbol;Acc:HGNC:10799]	protein_coding	5	0	Extracellular Space	other
ENSG00000203878	CHIAP2	chitinase, acidic pseudogene 2 [Source:HGNC Symbol;Acc:HGNC:44463]	transcribed_unprocessed_pseudogene	4	1	Other	other
ENSG00000207811	MIR34B	microRNA 34b [Source:HGNC Symbol;Acc:HGNC:31636]	miRNA	2	1	Cytoplasm	microRNA
ENSG00000222713	RN7SKP51	RNA, 7SK small nuclear pseudogene 51 [Source:HGNC Symbol;Acc:HGNC:45775]	misc_RNA	3	1	Other	other
ENSG00000223914	AC079630.2		lincRNA	2	1
ENSG00000225383	SFTA1P	surfactant associated 1, pseudogene [Source:HGNC Symbol;Acc:HGNC:18383]	lincRNA	3	1	Other	other
ENSG00000228027	RP1-251M9.3		antisense	3	1
ENSG00000229415	SFTA3	surfactant associated 3 [Source:HGNC Symbol;Acc:HGNC:18387]	protein_coding	2	0	Cytoplasm	other
ENSG00000230062	ANKRD66	ankyrin repeat domain 66 [Source:HGNC Symbol;Acc:HGNC:44669]	protein_coding	2	1	Other	other
ENSG00000231322	RPL13AP17	ribosomal protein L13a pseudogene 17 [Source:HGNC Symbol;Acc:HGNC:36167]	transcribed_processed_pseudogene	2	1	Other	other
ENSG00000235385	GS1-600G8.5		lincRNA	3	1
ENSG00000235584	AC008268.1		lincRNA	2	1
ENSG00000242640	RP11-302F12.1		processed_pseudogene	3	1
ENSG00000244215	RP11-88I21.2		lincRNA	3	1	Other	other
ENSG00000244280	ECEL1P2	endothelin converting enzyme-like 1, pseudogene 2 [Source:HGNC Symbol;Acc:HGNC:14019]	transcribed_unprocessed_pseudogene	2	1	Other	other
ENSG00000252112	SNORD63	Small nucleolar RNA SNORD63 [Source:RFAM;Acc:RF00154]	snoRNA	2	1
ENSG00000252761	Y_RNA	Y RNA [Source:RFAM;Acc:RF00019]	misc_RNA	2	0
ENSG00000253339	RP11-434I12.3		lincRNA	2	1
ENSG00000259094	RP11-77A13.1		antisense	2	1	Other	other
ENSG00000260695	RP11-513N24.1		lincRNA	3	1
ENSG00000260943	RP11-476D10.1		lincRNA	2	1	Other	other
ENSG00000261143	ADAMTS7P3	ADAMTS7 pseudogene 3 [Source:HGNC Symbol;Acc:HGNC:49409]	transcribed_unprocessed_pseudogene	2	1	Other	other
ENSG00000267137	RP11-15K2.2		antisense	2	1
ENSG00000268104	SLC6A14	solute carrier family 6 (amino acid transporter), member 14 [Source:HGNC Symbol;Acc:HGNC:11047]	protein_coding	2	0	Plasma Membrane	transporter
ENSG00000273877	RP11-635O16.2		lincRNA	2	1	Other	other
