# Supplementary material for: Identification of lung‐specific genes by meta‐analysis of multiple tissue RNA‐seq data
Source: FEBS Open Bio. 2016 Jun 16;6(7):774–81. doi: 10.1002/2211-5463.12089 (PMC4932457; doi:10.1002/2211-5463.12089)
Supplement: Supplementary file 6 — Table S6. GO biological processes enrichment of 83 lung‐specific genes. [file FEB4-6-774-s006.xlsx]

## Sheet: Table S5
Table S6. GO biological processes enrichment of 83 lung specific genes
Go biological processes	Count	Genes	PValue
GO:0007585~respiratory gaseous exchange	4	ENSG00000168484, ENSG00000122852, ENSG00000185303, ENSG00000168878, ENSG00000133661	0.000116338
GO:0006955~immune response	8	ENSG00000198183, ENSG00000115009, ENSG00000163218, ENSG00000134216, ENSG00000057149, ENSG00000136688, ENSG00000164400, ENSG00000133661	0.00199001
GO:0042127~regulation of cell proliferation	7	ENSG00000182010, ENSG00000204305, ENSG00000161055, ENSG00000170477, ENSG00000164400, ENSG00000149021, ENSG00000133661	0.0165857
GO:0035295~tube development	4	ENSG00000121075, ENSG00000154342, ENSG00000133661, ENSG00000136352	0.0204215
GO:0030324~lung development	3	ENSG00000121075, ENSG00000133661, ENSG00000136352	0.0284217
GO:0030323~respiratory tube development	3	ENSG00000121075, ENSG00000133661, ENSG00000136352	0.0300302
GO:0060541~respiratory system development	3	ENSG00000121075, ENSG00000133661, ENSG00000136352	0.0333539
GO:0007610~behavior	5	ENSG00000189377, ENSG00000115009, ENSG00000183971, ENSG00000133661, ENSG00000136352	0.0350086
GO:0007626~locomotory behavior	4	ENSG00000189377, ENSG00000115009, ENSG00000133661, ENSG00000136352	0.0358967
GO:0016337~cell-cell adhesion	4	ENSG00000066405, ENSG00000128536, ENSG00000205076, ENSG00000187492, ENSG00000178934	0.03656
GO:0021872~generation of neurons in the forebrain	2	ENSG00000154342, ENSG00000136352	0.039202

## Sheet: Sheet2
Term	Count	Genes	PValue
GO:0007585~respiratory gaseous exchange	4	ENSG00000168484, ENSG00000122852, ENSG00000185303, ENSG00000168878, ENSG00000133661	0.000116338
GO:0006955~immune response	8	ENSG00000198183, ENSG00000115009, ENSG00000163218, ENSG00000134216, ENSG00000057149, ENSG00000136688, ENSG00000164400, ENSG00000133661	0.00199001
GO:0042127~regulation of cell proliferation	7	ENSG00000182010, ENSG00000204305, ENSG00000161055, ENSG00000170477, ENSG00000164400, ENSG00000149021, ENSG00000133661	0.0165857
GO:0035295~tube development	4	ENSG00000121075, ENSG00000154342, ENSG00000133661, ENSG00000136352	0.0204215
GO:0030324~lung development	3	ENSG00000121075, ENSG00000133661, ENSG00000136352	0.0284217
GO:0030323~respiratory tube development	3	ENSG00000121075, ENSG00000133661, ENSG00000136352	0.0300302
GO:0060541~respiratory system development	3	ENSG00000121075, ENSG00000133661, ENSG00000136352	0.0333539
GO:0007610~behavior	5	ENSG00000189377, ENSG00000115009, ENSG00000183971, ENSG00000133661, ENSG00000136352	0.0350086
GO:0007626~locomotory behavior	4	ENSG00000189377, ENSG00000115009, ENSG00000133661, ENSG00000136352	0.0358967
GO:0016337~cell-cell adhesion	4	ENSG00000066405, ENSG00000128536, ENSG00000205076, ENSG00000187492, ENSG00000178934	0.03656
GO:0021872~generation of neurons in the forebrain	2	ENSG00000154342, ENSG00000136352	0.039202
