# Supplementary material for: Identification of lung‐specific genes by meta‐analysis of multiple tissue RNA‐seq data
Source: FEBS Open Bio. 2016 Jun 16;6(7):774–81. doi: 10.1002/2211-5463.12089 (PMC4932457; doi:10.1002/2211-5463.12089)
Supplement: Supplementary file 7 — Table S7. OMIM disease information of 83 lung‐specific genes. [file FEB4-6-774-s007.xlsx]

## Sheet: Table S4
Table S7.OMIM diseases information of 83 lung specific genes
ID	Gene Name	OMIM_DISEASE
ENSG00000157765	solute carrier family 34 (sodium phosphate), member 2	Pulmonary alveolar microlithiasis
ENSG00000149021	secretoglobin, family 1A, member 1 (uteroglobin)	Asthma, susceptibility to
ENSG00000164265	secretoglobin, family 3A, member 2	Asthma, susceptibility to
ENSG00000168878	surfactant protein B	Pulmonary alveolar proteinosis
ENSG00000168484	surfactant protein C	Pulmonary alveolar proteinosis,Pulmonary fibrosis, idiopathic
ENSG00000185303, ENSG00000122852	surfactant protein A1B; surfactant protein A1	Pulmonary fibrosis
