# Supplementary material for: Identification of lung‐specific genes by meta‐analysis of multiple tissue RNA‐seq data
Source: FEBS Open Bio. 2016 Jun 16;6(7):774–81. doi: 10.1002/2211-5463.12089 (PMC4932457; doi:10.1002/2211-5463.12089)
Supplement: Supplementary file 8 — Table S8. Genetic‐associated diseases enrichment of 83 lung‐specific genes. [file FEB4-6-774-s008.xlsx]

## Sheet: Table S5
Table S8. Genetic associated diseases enrichment of 83 lung specific genes
Category	Term	Count	Genes	%	PValue
GENETIC_ASSOCIATION_DB_DISEASE	bronchopulmonary dysplasia	4	ENSG00000168484, ENSG00000122852, ENSG00000185303, ENSG00000168878, ENSG00000133661	1.97913e-06	5.43053e-06
GENETIC_ASSOCIATION_DB_DISEASE	pulmonary fibrosis	4	ENSG00000168484, ENSG00000122852, ENSG00000185303, ENSG00000168878, ENSG00000133661	6.9291e-05	0.00018713
GENETIC_ASSOCIATION_DB_DISEASE	respiratory distress syndrome, neonatal	3	ENSG00000122852, ENSG00000185303, ENSG00000168878, ENSG00000133661	0.000249536	0.00047429
GENETIC_ASSOCIATION_DB_DISEASE	respiratory syncytial virus infection	2	ENSG00000122852, ENSG00000185303, ENSG00000133661	0.00725352	0.00988462
GENETIC_ASSOCIATION_DB_DISEASE	acute respiratory distress syndrome	2	ENSG00000149021, ENSG00000168878	0.00725352	0.00988462
GENETIC_ASSOCIATION_DB_DISEASE	bronchopulmonary dysplasia; respiratory distress syndrome, neonatal	2	ENSG00000168484, ENSG00000168878	0.00725352	0.00988462
GENETIC_ASSOCIATION_DB_DISEASE	asthma respiratory syncytial virus	2	ENSG00000168484, ENSG00000168878	0.0108623	0.0147927
GENETIC_ASSOCIATION_DB_DISEASE	respiratory distress syndrome	2	ENSG00000122852, ENSG00000185303, ENSG00000168878	0.0144592	0.019678
GENETIC_ASSOCIATION_DB_DISEASE	asthma	4	ENSG00000164265, ENSG00000164400, ENSG00000149021, ENSG00000133661	0.0311429	0.0708191

## Sheet: Sheet2
Category	Term	Count	Genes	PValue
GENETIC_ASSOCIATION_DB_DISEASE	bronchopulmonary dysplasia	4	ENSG00000168484, ENSG00000122852, ENSG00000185303, ENSG00000168878, ENSG00000133661	1.97913e-06
GENETIC_ASSOCIATION_DB_DISEASE	pulmonary fibrosis	4	ENSG00000168484, ENSG00000122852, ENSG00000185303, ENSG00000168878, ENSG00000133661	6.9291e-05
GENETIC_ASSOCIATION_DB_DISEASE	respiratory distress syndrome, neonatal	3	ENSG00000122852, ENSG00000185303, ENSG00000168878, ENSG00000133661	0.000249536
GENETIC_ASSOCIATION_DB_DISEASE	respiratory syncytial virus infection	2	ENSG00000122852, ENSG00000185303, ENSG00000133661	0.00725352
GENETIC_ASSOCIATION_DB_DISEASE	acute respiratory distress syndrome	2	ENSG00000149021, ENSG00000168878	0.00725352
GENETIC_ASSOCIATION_DB_DISEASE	bronchopulmonary dysplasia; respiratory distress syndrome, neonatal	2	ENSG00000168484, ENSG00000168878	0.00725352
GENETIC_ASSOCIATION_DB_DISEASE	asthma respiratory syncytial virus	2	ENSG00000168484, ENSG00000168878	0.0108623
GENETIC_ASSOCIATION_DB_DISEASE	respiratory distress syndrome	2	ENSG00000122852, ENSG00000185303, ENSG00000168878	0.0144592
GENETIC_ASSOCIATION_DB_DISEASE	asthma	4	ENSG00000164265, ENSG00000164400, ENSG00000149021, ENSG00000133661	0.0311429
GENETIC_ASSOCIATION_DB_DISEASE	meningococcal disease	2	ENSG00000122852, ENSG00000185303, ENSG00000133661	0.0601488
